# Supplementary material for: Building a Chinese pan-genome of 486 individuals
Source: Commun Biol. 2021 Aug 30;4:1016. doi: 10.1038/s42003-021-02556-6 (PMC8405635; doi:10.1038/s42003-021-02556-6)
Supplement: Supplementary file 4 — Supplementary Data 1-9 [file 42003_2021_2556_MOESM4_ESM.xlsx]

## Sheet: Supplementary Data 1
Sequence ID	Length	Chromosome	Start	End	Orientation	Number of individuals	Alignment Scaffold	Align Start	Align End	Align Ctg Coverage	Align Ctg Identity
TwoEndPlaced_1	403	10	131044570	131044572	+	2
TwoEndPlaced_2	614	20	58519953	58520044	-	3
TwoEndPlaced_3	693	X	140723716	140723730	+	12
TwoEndPlaced_4	671	4	7131280	7131336	-	13
TwoEndPlaced_5	447	2	241516897	241516954	+	2
TwoEndPlaced_6	876	15	77699544	77699551	+	2
TwoEndPlaced_7	2488	X	153382565	153382603	+	15
TwoEndPlaced_8	306	X	142058233	142058235	+	2
TwoEndPlaced_9	621	20	61376014	61376060	-	28
TwoEndPlaced_10	746	6	169372561	169372601	+	2
TwoEndPlaced_11	224	3	10655398	10655400	-	8
TwoEndPlaced_12	218	2	3043516	3043518	+	24
TwoEndPlaced_13	1465	17	19013598	19013598	-	62
TwoEndPlaced_14	371	5	542234	542256	-	6
TwoEndPlaced_15	223	7	159013444	159013446	-	2
TwoEndPlaced_16	301	X	142058780	142058855	+	3
TwoEndPlaced_17	587	6	167651496	167651515	-	7
TwoEndPlaced_18	233	6	118070993	118071034	+	2
TwoEndPlaced_19	210	19	1968145	1968160	+	5
TwoEndPlaced_20	218	7	906249	906286	-	1
TwoEndPlaced_21	461	10	46526442	46526515	+	132
TwoEndPlaced_22	325	2	26851336	26851336	-	35
TwoEndPlaced_23	342	20	37914362	37914405	-	43
TwoEndPlaced_24	241	11	5549477	5549540	-	6
TwoEndPlaced_25	337	5	58597320	58597364	+	5
TwoEndPlaced_26	2860	2	3046025	3046153	-	100
TwoEndPlaced_27	1260	18	51423423	51423423	+	52
TwoEndPlaced_28	853	7	45610576	45611033	-	49
TwoEndPlaced_29	342	22	48348883	48349135	+	19
TwoEndPlaced_30	952	4	179431992	179431995	-	228
TwoEndPlaced_31	208	10	128464515	128464517	+	3
TwoEndPlaced_32	750	3	103593497	103593528	+	301
TwoEndPlaced_33	664	7	31657166	31657168	+	55
TwoEndPlaced_34	353	3	71327275	71327316	-	7
TwoEndPlaced_35	1215	8	144021045	144021095	+	30
TwoEndPlaced_36	600	21	45797550	45798035	+	16
TwoEndPlaced_37	350	1	204195270	204195350	-	1
TwoEndPlaced_38	627	8	47763736	47764006	-	47
TwoEndPlaced_39	370	8	62792529	62792530	+	265
TwoEndPlaced_40	413	11	27601137	27601502	-	116
TwoEndPlaced_41	251	6	160728336	160728389	+	9
TwoEndPlaced_42	382	20	38653139	38653258	-	1
TwoEndPlaced_43	246	7	158595228	158595232	-	2
TwoEndPlaced_44	392	3	197390156	197391362	+	14
TwoEndPlaced_45	697	11	104078566	104078567	-	141
TwoEndPlaced_46	434	8	22709297	22709303	+	22
TwoEndPlaced_47	1340	13	48912442	48912445	-	56
TwoEndPlaced_48	972	1	168395496	168395498	-	390
TwoEndPlaced_49	640	1	100819213	100819219	-	22
TwoEndPlaced_50	315	20	61375532	61375900	-	2
TwoEndPlaced_51	357	18	73515228	73515229	+	9
TwoEndPlaced_52	1332	19	18442183	18442450	+	74
TwoEndPlaced_53	690	19	28732913	28732921	-	68
TwoEndPlaced_54	507	11	131680717	131681613	-	12
TwoEndPlaced_55	215	8	59759637	59759703	-	3
TwoEndPlaced_56	557	10	47023823	47023825	+	34
TwoEndPlaced_57	382	X	89128129	89128147	-	39
TwoEndPlaced_58	1538	9	13424323	13424327	-	15
TwoEndPlaced_59	792	20	58520304	58520337	-	97
TwoEndPlaced_60	321	2	56504597	56504597	+	267
TwoEndPlaced_61	885	6	150269112	150269113	-	92
TwoEndPlaced_62	525	4	175199400	175199400	-	264
TwoEndPlaced_63	584	21	38508015	38508030	+	97
TwoEndPlaced_64	672	14	22306946	22306949	-	373
TwoEndPlaced_65	314	6	126961541	126961541	+	52
TwoEndPlaced_66	1112	3	10365831	10365837	-	99
TwoEndPlaced_67	414	1	3929499	3929502	+	63
TwoEndPlaced_68	367	4	7387844	7387878	+	29
TwoEndPlaced_69	590	20	58695019	58695020	-	56
TwoEndPlaced_70	220	2	1151282	1151287	+	1
TwoEndPlaced_71	486	10	132155009	132155009	+	3
TwoEndPlaced_72	336	20	24661434	24661533	+	11
TwoEndPlaced_73	260	14	42041072	42041112	+	6
TwoEndPlaced_74	416	7	62379367	62379369	+	41
TwoEndPlaced_75	257	10	56543465	56543510	+	8
TwoEndPlaced_76	386	5	6616670	6616679	+	145
TwoEndPlaced_77	371	8	138806034	138806040	-	39
TwoEndPlaced_78	320	3	79612875	79612877	+	318
TwoEndPlaced_79	399	1	238051679	238051680	-	98
TwoEndPlaced_80	338	15	66212005	66212011	+	100
TwoEndPlaced_81	1538	10	101855065	101855094	-	209
TwoEndPlaced_82	218	3	106870937	106870992	+	15
TwoEndPlaced_83	621	9	89730342	89730376	-	51
TwoEndPlaced_84	407	18	78738773	78738778	+	43
TwoEndPlaced_85	1047	1	34541466	34541493	+	110
TwoEndPlaced_86	301	6	167433443	167434411	-	3
TwoEndPlaced_87	240	5	168228581	168228679	-	2
TwoEndPlaced_88	1884	4	180392767	180392807	+	35
TwoEndPlaced_89	459	15	53873742	53873744	-	216
TwoEndPlaced_90	316	21	44993876	44993897	+	45
TwoEndPlaced_91	362	12	94868531	94868534	+	36
TwoEndPlaced_92	487	9	134254385	134254411	+	6
TwoEndPlaced_93	739	18	37283952	37283960	+	48
TwoEndPlaced_94	466	8	142218084	142218152	-	9
TwoEndPlaced_95	235	7	54749371	54749455	+	4
TwoEndPlaced_96	822	16	10040016	10040057	+	84
TwoEndPlaced_97	865	9	133588624	133588645	+	15
TwoEndPlaced_98	572	12	25106513	25106560	-	49
TwoEndPlaced_99	1852	4	96806630	96806641	-	19
TwoEndPlaced_100	698	7	156101312	156101343	+	86
TwoEndPlaced_101	382	7	33749078	33749078	+	372
TwoEndPlaced_102	471	13	64251699	64251734	+	48
TwoEndPlaced_103	588	13	97329654	97329781	+	109
TwoEndPlaced_104	206	13	112196472	112196498	-	6
TwoEndPlaced_105	435	10	126251478	126252128	-	9
TwoEndPlaced_106	304	9	70003865	70003883	+	40
TwoEndPlaced_107	250	22	48797463	48797545	-	21
TwoEndPlaced_108	446	18	25887655	25887655	+	59
TwoEndPlaced_109	255	6	170114053	170114081	-	1
TwoEndPlaced_110	966	8	139157949	139157950	+	42
TwoEndPlaced_111	994	22	48698690	48698711	+	65
TwoEndPlaced_112	365	5	21875592	21875593	+	131
TwoEndPlaced_113	437	8	143182149	143182159	-	67
TwoEndPlaced_114	586	9	137503787	137503952	+	81
TwoEndPlaced_115	1942	6	39845371	39845386	+	101
TwoEndPlaced_116	321	10	91741032	91741033	-	62
TwoEndPlaced_117	301	10	1229703	1229720	+	6
TwoEndPlaced_118	512	11	118871517	118871930	+	63
TwoEndPlaced_119	337	6	13893713	13893769	-	143
TwoEndPlaced_120	878	2	4452372	4452508	-	37
TwoEndPlaced_121	352	6	168270258	168270260	+	76
TwoEndPlaced_122	223	2	22372969	22373019	+	7
TwoEndPlaced_123	460	4	114230986	114230995	-	27
TwoEndPlaced_124	380	17	65970771	65970849	-	69
TwoEndPlaced_125	412	2	212655670	212655670	-	8
TwoEndPlaced_126	228	4	52288924	52289000	+	14
TwoEndPlaced_127	469	10	13241671	13241687	+	44
TwoEndPlaced_128	2023	13	97339103	97339106	+	109
TwoEndPlaced_129	552	X	545132	545133	-	212
TwoEndPlaced_130	2806	3	47431268	47431271	+	75
TwoEndPlaced_131	499	12	132182139	132182152	-	69
TwoEndPlaced_132	479	2	127192753	127192809	+	206
TwoEndPlaced_133	431	6	167686986	167686987	-	55
TwoEndPlaced_134	650	12	132742780	132742809	+	70
TwoEndPlaced_135	414	7	3120272	3120292	-	101
TwoEndPlaced_136	608	6	165678196	165678210	+	101
TwoEndPlaced_137	398	9	38655837	38655898	+	243
TwoEndPlaced_138	313	15	61348449	61348454	-	9
TwoEndPlaced_139	342	20	24529836	24530040	-	15
TwoEndPlaced_140	548	1	231011223	231011229	-	73
TwoEndPlaced_141	521	1	29873203	29873261	+	31
TwoEndPlaced_142	484	4	102864369	102864426	-	165
TwoEndPlaced_143	608	8	141756109	141756207	-	3
TwoEndPlaced_144	821	3	82152797	82154856	+	119
TwoEndPlaced_145	272	8	49768096	49768141	+	14
TwoEndPlaced_146	348	18	58550315	58550455	-	24
TwoEndPlaced_147	635	X	30801699	30801802	-	22
TwoEndPlaced_148	322	1	9411116	9411261	+	12
TwoEndPlaced_149	1993	6	160218729	160219097	+	133
TwoEndPlaced_150	695	5	135778780	135778794	-	66
TwoEndPlaced_151	997	9	86053540	86053546	+	30
TwoEndPlaced_152	3040	6	79901555	79901556	+	90
TwoEndPlaced_153	1152	3	1027917	1027918	-	223
TwoEndPlaced_154	884	2	234514309	234514746	-	41
TwoEndPlaced_155	640	10	131512438	131512457	-	40
TwoEndPlaced_156	313	8	66116675	66116677	+	44
TwoEndPlaced_157	524	10	39216733	39216751	+	11
TwoEndPlaced_158	1258	4	167275840	167275841	+	9
TwoEndPlaced_159	692	2	2749917	2750427	-	46
TwoEndPlaced_160	513	10	2667015	2667029	+	28
TwoEndPlaced_161	392	18	8963700	8963713	-	3
TwoEndPlaced_162	582	4	6397539	6397566	-	245
TwoEndPlaced_163	725	15	26893415	26893433	-	88
TwoEndPlaced_164	415	10	3411235	3411361	-	2
TwoEndPlaced_165	609	9	123347685	123347716	-	109
TwoEndPlaced_166	620	6	167591361	167641459	+	42
TwoEndPlaced_167	572	1	245798389	245798399	+	14
TwoEndPlaced_168	415	2	99121451	99121457	-	91
TwoEndPlaced_169	517	6	167651823	167652211	-	43
TwoEndPlaced_170	600	8	20621954	20621957	+	104
TwoEndPlaced_171	1520	X	472753	472757	+	131
TwoEndPlaced_172	529	20	11009493	11009516	+	125
TwoEndPlaced_173	602	9	88974064	88974428	+	116
TwoEndPlaced_174	358	11	25902179	25902262	+	12
TwoEndPlaced_175	403	9	31978476	31978483	+	44
TwoEndPlaced_176	815	7	588722	588986	-	15
TwoEndPlaced_177	353	2	209956306	209956309	-	107
TwoEndPlaced_178	645	8	29820342	29820462	+	82
TwoEndPlaced_179	246	17	8905245	8905290	-	3
TwoEndPlaced_180	205	11	71380440	71380468	-	2
TwoEndPlaced_181	412	7	566663	567341	+	62
TwoEndPlaced_182	378	4	97549014	97549018	+	67
TwoEndPlaced_183	510	2	119693946	119693953	+	103
TwoEndPlaced_184	873	4	187452644	187452645	-	165
TwoEndPlaced_185	611	19	41510028	41510089	+	59
TwoEndPlaced_186	3005	10	81212443	81212445	+	29
TwoEndPlaced_187	391	1	4136738	4136858	-	3
TwoEndPlaced_188	841	7	48194010	48194238	-	71
TwoEndPlaced_189	309	20	30815417	30815635	-	14
TwoEndPlaced_190	316	7	156331840	156332017	+	34
TwoEndPlaced_191	1050	12	121052763	121052780	-	74
TwoEndPlaced_192	1943	1	61393281	61393291	-	141
TwoEndPlaced_193	468	7	100958298	100958525	-	24
TwoEndPlaced_194	345	5	164940260	164940287	+	70
TwoEndPlaced_195	708	8	130897691	130897702	+	36
TwoEndPlaced_196	279	13	35958132	35958189	-	1
TwoEndPlaced_197	440	5	3323406	3323803	-	10
TwoEndPlaced_198	1325	4	178681491	178681609	+	26
TwoEndPlaced_199	569	4	25988555	25988556	-	37
TwoEndPlaced_200	1424	14	27296024	27296025	+	46
TwoEndPlaced_201	925	6	77012791	77012795	+	23
TwoEndPlaced_202	227	8	1844434	1844436	-	1	KI270821.1 Homo sapiens chromosome 8 genomic contig, GRCh38 reference assembly alternate locus group ALT_REF_LOCI_1	27841	27711	57.7093	93.13
TwoEndPlaced_203	434	10	72422930	72422942	-	12
TwoEndPlaced_204	746	10	131176848	131176858	+	35
TwoEndPlaced_205	701	12	126928580	126928687	-	44
TwoEndPlaced_206	1411	20	6063349	6063365	+	38
TwoEndPlaced_207	410	17	57539631	57539631	-	200
TwoEndPlaced_208	638	20	62504405	62504419	+	66
TwoEndPlaced_209	255	2	32916102	32916125	-	1
TwoEndPlaced_210	251	10	90644356	90644393	+	8
TwoEndPlaced_211	718	15	20342236	20342261	+	14
TwoEndPlaced_212	430	10	25454270	25454294	+	75
TwoEndPlaced_213	823	7	102932561	102932561	-	104
TwoEndPlaced_214	1027	20	25601560	25601660	-	95
TwoEndPlaced_215	215	6	168914334	168914396	+	4
TwoEndPlaced_216	544	22	37484416	37484417	+	182
TwoEndPlaced_217	423	1	229870919	229870921	+	82
TwoEndPlaced_218	1543	6	166997814	166997825	-	68
TwoEndPlaced_219	392	3	68127600	68127601	-	91
TwoEndPlaced_220	711	6	165839992	165840021	-	81
TwoEndPlaced_221	241	7	104248566	104248618	+	1
TwoEndPlaced_222	496	15	70285173	70285184	+	62
TwoEndPlaced_223	865	2	133504330	133504333	+	36
TwoEndPlaced_224	444	10	127263350	127263367	-	357
TwoEndPlaced_225	1093	1	25529479	25529500	-	117
TwoEndPlaced_226	340	3	139955612	139955613	-	167
TwoEndPlaced_227	481	3	38084374	38084376	-	7
TwoEndPlaced_228	1092	9	106144336	106144339	-	40
TwoEndPlaced_229	2792	4	30540783	30540793	+	35
TwoEndPlaced_230	316	1	237286557	237286558	-	13	CM000685.2 Homo sapiens chromosome X, GRCh38 reference primary assembly	22728620	22728447	54.7468	90.341
TwoEndPlaced_231	308	21	42670163	42670426	-	2
TwoEndPlaced_232	440	10	132512573	132512614	+	66
TwoEndPlaced_233	314	6	13925070	13925072	-	9
TwoEndPlaced_234	442	4	87869421	87869433	+	61
TwoEndPlaced_235	497	8	52276168	52276185	+	67
TwoEndPlaced_236	475	X	2631927	2632010	+	32
TwoEndPlaced_237	880	10	84601964	84601976	+	82
TwoEndPlaced_238	319	16	77815844	77815876	-	3
TwoEndPlaced_239	2812	13	58341188	58341189	-	43
TwoEndPlaced_240	504	14	105096063	105096071	-	343
TwoEndPlaced_241	224	8	109680459	109680518	-	8
TwoEndPlaced_242	476	19	1166030	1166046	-	12
TwoEndPlaced_243	601	20	63158397	63158453	-	58
TwoEndPlaced_244	1375	16	71384685	71384688	+	18
TwoEndPlaced_245	718	X	99134437	99134468	-	226
TwoEndPlaced_246	453	7	100968124	100968514	-	74
TwoEndPlaced_247	300	1	240512504	240512505	-	36
TwoEndPlaced_248	652	10	124227054	124227463	+	39
TwoEndPlaced_249	501	8	133312972	133313622	+	40
TwoEndPlaced_250	1784	5	6448622	6448623	+	129
TwoEndPlaced_251	1600	8	132908378	132908423	+	45
TwoEndPlaced_252	451	7	113339567	113339572	-	64
TwoEndPlaced_253	665	12	5481487	5481525	+	80
TwoEndPlaced_254	616	21	37707712	37707714	+	137
TwoEndPlaced_255	438	18	79039059	79039393	+	15
TwoEndPlaced_256	207	7	155329700	155329825	+	5
TwoEndPlaced_257	1213	13	26972769	26972770	+	32
TwoEndPlaced_258	343	2	29941865	29941867	+	2
TwoEndPlaced_259	326	18	54538310	54538570	-	5
TwoEndPlaced_260	344	19	23466521	23467269	-	73
TwoEndPlaced_261	1176	11	132125738	132125753	-	76
TwoEndPlaced_262	329	10	56919831	56919873	+	124
TwoEndPlaced_263	492	1	187137810	187137811	-	127
TwoEndPlaced_264	352	19	56237967	56237985	-	55
TwoEndPlaced_265	392	11	11560151	11560159	+	14
TwoEndPlaced_266	814	18	22452203	22452208	-	265
TwoEndPlaced_267	341	X	311187	311353	-	15
TwoEndPlaced_268	501	1	5160300	5160301	+	48
TwoEndPlaced_269	213	6	154354416	154354487	-	2
TwoEndPlaced_270	472	7	100965989	100966276	+	10
TwoEndPlaced_271	335	6	115585562	115585565	-	111
TwoEndPlaced_272	356	5	170133480	170133481	-	47
TwoEndPlaced_273	922	11	126799346	126799459	-	57
TwoEndPlaced_274	729	9	93618898	93618898	-	100
TwoEndPlaced_275	289	13	113347458	113347573	+	1
TwoEndPlaced_276	485	13	22679414	22679414	+	154
TwoEndPlaced_277	676	6	157310671	157313002	+	3
TwoEndPlaced_278	932	19	29010246	29010254	+	99
TwoEndPlaced_279	309	20	63351143	63351260	+	27
TwoEndPlaced_280	515	8	17796273	17796288	+	89
TwoEndPlaced_281	386	18	4874671	4874672	-	90
TwoEndPlaced_282	2485	8	51790812	51790815	+	25
TwoEndPlaced_283	2178	6	28176185	28176186	+	42
TwoEndPlaced_284	939	11	82643721	82643728	-	30
TwoEndPlaced_285	680	9	40907218	40924040	+	1
TwoEndPlaced_286	676	6	137117271	137117283	-	97
TwoEndPlaced_287	933	13	89467764	89467768	+	35
TwoEndPlaced_288	606	19	7450716	7450791	+	25
TwoEndPlaced_289	480	16	88349826	88349862	+	120
TwoEndPlaced_290	489	11	33403300	33403302	+	86
TwoEndPlaced_291	397	11	63893358	63893359	+	51
TwoEndPlaced_292	207	20	63068616	63068680	+	3
TwoEndPlaced_293	661	18	13982054	13982057	+	151
TwoEndPlaced_294	773	12	128473335	128473336	+	23
TwoEndPlaced_295	340	2	239643108	239643442	-	19
TwoEndPlaced_296	452	Y	11333024	11333437	-	5
TwoEndPlaced_297	461	9	137949124	137949365	-	108
TwoEndPlaced_298	272	18	79947530	79947596	+	11
TwoEndPlaced_299	1303	7	46243409	46243413	+	58
TwoEndPlaced_300	471	11	2187927	2187930	+	84
TwoEndPlaced_301	878	17	36761187	36761389	-	84
TwoEndPlaced_302	438	8	141554999	141555013	+	17
TwoEndPlaced_303	393	12	1536210	1536212	-	115
TwoEndPlaced_304	832	10	126892075	126892076	+	92
TwoEndPlaced_305	1161	14	86430411	86430446	-	387
TwoEndPlaced_306	433	1	51852536	51852551	-	12
TwoEndPlaced_307	356	11	11246960	11247175	-	2
TwoEndPlaced_308	231	12	132240892	132240894	-	1
TwoEndPlaced_309	1211	12	43524177	43524179	+	52
TwoEndPlaced_310	638	11	133354171	133354244	-	18
TwoEndPlaced_311	318	10	132364786	132364817	+	1
TwoEndPlaced_312	230	8	128870586	128870654	-	55
TwoEndPlaced_313	317	1	16905227	16905457	-	12
TwoEndPlaced_314	1396	12	19787374	19787454	+	31
TwoEndPlaced_315	1110	8	48174013	48174066	-	86
TwoEndPlaced_316	1323	21	32030197	32030498	-	95
TwoEndPlaced_317	1909	20	44025527	44025528	+	52
TwoEndPlaced_318	317	20	60764261	60764343	+	33
TwoEndPlaced_319	315	1	55971643	55971643	+	32
TwoEndPlaced_320	401	20	61383625	61383630	+	4
TwoEndPlaced_321	323	8	32514938	32514938	-	45
TwoEndPlaced_322	484	1	230335356	230335784	+	72
TwoEndPlaced_323	822	15	94051642	94051934	+	22
TwoEndPlaced_324	490	10	3431137	3431145	-	93
TwoEndPlaced_325	1001	22	49276647	49276653	-	398
TwoEndPlaced_326	534	19	33250382	33250420	+	2
TwoEndPlaced_327	305	17	33357031	33357037	+	40
TwoEndPlaced_328	260	2	241812488	241812572	+	2
TwoEndPlaced_329	475	2	48860776	48860796	+	87
TwoEndPlaced_330	210	11	1097216	1097297	+	1
TwoEndPlaced_331	486	10	116390761	116390769	-	85
TwoEndPlaced_332	501	1	161035894	161035894	-	35
TwoEndPlaced_333	414	22	48117413	48117427	-	79
TwoEndPlaced_334	381	8	132933315	132933337	-	39
TwoEndPlaced_335	350	17	33856524	33856532	-	34
TwoEndPlaced_336	336	3	59529139	59529141	+	15
TwoEndPlaced_337	508	17	314648	314863	-	1
TwoEndPlaced_338	2433	9	81431670	81431675	-	18
TwoEndPlaced_339	1464	3	42346961	42346966	-	201
TwoEndPlaced_340	353	13	104756269	104756344	+	351
TwoEndPlaced_341	720	1	4939497	4939589	+	3
TwoEndPlaced_342	630	17	5622820	5622822	+	127
TwoEndPlaced_343	261	20	2236394	2236456	-	7
TwoEndPlaced_344	426	22	20251581	20251950	+	35
TwoEndPlaced_345	578	4	134214182	134214196	+	85
TwoEndPlaced_346	447	8	20847774	20847775	-	19
TwoEndPlaced_347	412	6	41219299	41219317	-	41
TwoEndPlaced_348	740	18	59473809	59473814	+	25
TwoEndPlaced_349	964	2	236887596	236887598	-	403
TwoEndPlaced_350	217	5	6322207	6322274	-	12
TwoEndPlaced_351	350	3	98183463	98183495	+	37
TwoEndPlaced_352	309	1	235635572	235635573	-	65
TwoEndPlaced_353	386	13	105644766	105644849	-	1
TwoEndPlaced_354	449	3	16309608	16309610	-	124
TwoEndPlaced_355	1949	7	93405381	93405436	-	54
TwoEndPlaced_356	566	7	47363038	47363192	+	41
TwoEndPlaced_357	686	7	16708063	16708087	-	15
TwoEndPlaced_358	339	7	81255228	81255230	+	13
TwoEndPlaced_359	511	2	16225142	16225160	-	243
TwoEndPlaced_360	443	6	159604761	159604865	-	89
TwoEndPlaced_361	826	18	61644856	61644866	-	20
TwoEndPlaced_362	473	12	132166474	132167211	+	13
TwoEndPlaced_363	409	8	51696653	51696850	-	32
TwoEndPlaced_364	817	6	11491565	11491592	-	27
TwoEndPlaced_365	486	20	61444270	61444306	-	92
TwoEndPlaced_366	476	2	216382751	216382797	-	17
TwoEndPlaced_367	338	12	125090139	125090252	+	54
TwoEndPlaced_368	437	20	61337301	61337302	+	53
TwoEndPlaced_369	567	12	128473699	128473703	+	2
TwoEndPlaced_370	234	5	178585681	178585722	+	16
TwoEndPlaced_371	598	13	24356682	24356684	-	109
TwoEndPlaced_372	337	10	132180549	132180789	-	1
TwoEndPlaced_373	310	5	35752663	35752663	-	71
TwoEndPlaced_374	789	12	130055011	130055074	+	80
TwoEndPlaced_375	335	13	52893222	52893263	-	76
TwoEndPlaced_376	306	2	238575951	238576077	+	32	CM000664.2 Homo sapiens chromosome 2, GRCh38 reference primary assembly	238575932	238576140	67.9739	90.233
TwoEndPlaced_377	3215	11	23347665	23347666	-	60
TwoEndPlaced_378	665	7	32265993	32266003	-	34
TwoEndPlaced_379	442	6	167433243	167433273	-	3
TwoEndPlaced_380	405	21	45999938	46000056	-	5
TwoEndPlaced_381	354	11	189446	189647	+	2
TwoEndPlaced_382	1045	17	65500070	65500156	-	35
TwoEndPlaced_383	362	8	96573338	96573338	+	48
TwoEndPlaced_384	217	9	4713947	4714101	+	5
TwoEndPlaced_385	310	15	66864649	66864714	-	17
TwoEndPlaced_386	339	22	48757439	48757448	+	36
TwoEndPlaced_387	1001	2	218082911	218082956	-	126
TwoEndPlaced_388	217	10	9472059	9472063	-	88
TwoEndPlaced_389	402	3	195110146	195110333	-	19
TwoEndPlaced_390	315	4	98039409	98039411	-	13
TwoEndPlaced_391	839	6	3776788	3776796	-	119
TwoEndPlaced_392	316	13	110043594	110043601	+	4
TwoEndPlaced_393	2290	2	21823638	21823638	+	71
TwoEndPlaced_394	392	2	19784332	19784344	+	69
TwoEndPlaced_395	538	21	33156869	33156872	+	17
TwoEndPlaced_396	813	2	83932689	83932730	+	305
TwoEndPlaced_397	1066	17	8856958	8856960	-	3
TwoEndPlaced_398	762	Y	11643352	11748639	+	2
TwoEndPlaced_399	304	8	140501181	140501182	-	13
TwoEndPlaced_400	1850	1	33186753	33186852	-	50
TwoEndPlaced_401	312	2	200330213	200330215	-	67
TwoEndPlaced_402	654	4	38754240	38754378	+	73
TwoEndPlaced_403	1478	5	6868737	6868740	+	93
TwoEndPlaced_404	1315	17	7838420	7838438	+	74
TwoEndPlaced_405	321	20	53415668	53415695	-	46
TwoEndPlaced_406	532	4	183605060	183605665	-	11
TwoEndPlaced_407	333	4	143739658	143739769	-	4
TwoEndPlaced_408	306	6	160299179	160299241	+	10
TwoEndPlaced_409	608	8	41900629	41900631	-	22
TwoEndPlaced_410	317	4	189172459	189172462	+	228
TwoEndPlaced_411	201	11	11559690	11559999	-	7
TwoEndPlaced_412	319	1	245857358	245857550	-	6
TwoEndPlaced_413	1016	2	14274479	14274483	+	31
TwoEndPlaced_414	799	6	2376247	2376250	+	136
TwoEndPlaced_415	384	18	35581529	35581851	+	27
TwoEndPlaced_416	322	2	76556914	76556977	-	230
TwoEndPlaced_417	741	19	33458800	33458801	-	34
TwoEndPlaced_418	1083	7	1266779	1266790	-	53
TwoEndPlaced_419	278	1	19932927	19932937	-	16
TwoEndPlaced_420	741	16	87502293	87502299	-	99
TwoEndPlaced_421	223	20	49325650	49325702	+	6
TwoEndPlaced_422	397	10	128583477	128583589	+	10
TwoEndPlaced_423	798	3	93470537	93470567	-	32
TwoEndPlaced_424	449	10	16323448	16323448	-	95
TwoEndPlaced_425	505	1	55003037	55003043	-	156
TwoEndPlaced_426	649	3	176965985	176965989	-	33
TwoEndPlaced_427	244	2	21634487	21634550	-	2
TwoEndPlaced_428	458	1	231202080	231202090	-	37
TwoEndPlaced_429	682	3	72211314	72211324	-	128
TwoEndPlaced_430	326	7	100964964	100965244	+	146
TwoEndPlaced_431	665	19	4035838	4036288	+	7
TwoEndPlaced_432	694	6	44044794	44045131	+	25
TwoEndPlaced_433	878	13	112972801	112972836	-	35
TwoEndPlaced_434	1599	2	194058378	194058380	-	79
TwoEndPlaced_435	425	17	63547438	63547443	+	119
TwoEndPlaced_436	379	3	7779575	7779598	-	29
TwoEndPlaced_437	1017	21	38914020	38914031	+	108
TwoEndPlaced_438	2892	4	189036071	189036345	+	127
TwoEndPlaced_439	665	8	27438463	27438465	+	92
TwoEndPlaced_440	637	14	34047463	34047468	-	103
TwoEndPlaced_441	323	13	25417487	25417490	-	186
TwoEndPlaced_442	518	6	165619395	165619455	-	15
TwoEndPlaced_443	460	X	146207288	146207328	-	21
TwoEndPlaced_444	449	6	40655158	40655190	+	63
TwoEndPlaced_445	1175	11	14841729	14841750	-	41
TwoEndPlaced_446	356	17	4790734	4790734	+	79
TwoEndPlaced_447	1939	14	25272704	25272705	-	45
TwoEndPlaced_448	2239	13	102694455	102694508	-	431
TwoEndPlaced_449	561	5	49600137	49600821	+	1
TwoEndPlaced_450	684	10	7526686	7526686	-	60
TwoEndPlaced_451	602	14	31993906	31993920	-	94
TwoEndPlaced_452	365	10	132514642	132514644	-	33
TwoEndPlaced_453	1479	20	58416429	58416430	-	48
TwoEndPlaced_454	220	3	5565208	5565214	+	58
TwoEndPlaced_455	539	2	240527410	240527438	-	32
TwoEndPlaced_456	521	2	235802960	235802999	-	22
TwoEndPlaced_457	343	9	93211079	93211258	-	55
TwoEndPlaced_458	239	8	73131888	73131935	-	29
TwoEndPlaced_459	583	9	93208750	93208752	-	85
TwoEndPlaced_460	219	3	195055548	195055553	+	1
TwoEndPlaced_461	342	5	173765933	173765945	-	70
TwoEndPlaced_462	4420	2	213306364	213306365	-	53
TwoEndPlaced_463	331	1	229972022	229972036	+	58
TwoEndPlaced_464	316	21	16187356	16187360	+	306
TwoEndPlaced_465	319	3	39247471	39247474	-	12
TwoEndPlaced_466	344	2	230937444	230937445	-	21
TwoEndPlaced_467	304	20	23942647	23942701	-	2
TwoEndPlaced_468	325	1	80079572	80079572	-	70
TwoEndPlaced_469	513	X	439567	440566	+	16
TwoEndPlaced_470	438	13	35958242	35958285	+	27
TwoEndPlaced_471	628	6	168659487	168659847	-	31
TwoEndPlaced_472	2556	2	26714469	26714469	-	79
TwoEndPlaced_473	429	15	64951290	64951631	-	1
TwoEndPlaced_474	420	7	73578777	73578791	+	85
TwoEndPlaced_475	824	8	138692224	138692301	-	37
TwoEndPlaced_476	1133	4	44417615	44417615	-	53
TwoEndPlaced_477	337	1	181136807	181136855	-	37
TwoEndPlaced_478	332	3	75965472	75965556	-	10
TwoEndPlaced_479	689	8	65040539	65040543	+	272
TwoEndPlaced_480	268	12	123807924	123807974	+	1
TwoEndPlaced_481	432	18	854878	854879	-	51
TwoEndPlaced_482	249	10	132364428	132364486	-	2
TwoEndPlaced_483	205	11	71380516	71380578	+	25
TwoEndPlaced_484	628	14	100526796	100526933	+	88
TwoEndPlaced_485	374	11	75763435	75763446	+	110
TwoEndPlaced_486	340	13	72653254	72653255	+	136
TwoEndPlaced_487	393	13	92977374	92977379	+	22
TwoEndPlaced_488	356	X	1825751	1825822	+	28
TwoEndPlaced_489	572	10	69607466	69607467	-	15
TwoEndPlaced_490	642	4	101164092	101164092	-	267
TwoEndPlaced_491	404	11	23016589	23016591	+	228
TwoEndPlaced_492	302	X	1110526	1110563	-	52
TwoEndPlaced_493	434	4	39813039	39814252	-	16
TwoEndPlaced_494	411	9	134469969	134470244	-	2
TwoEndPlaced_495	345	10	77520135	77520179	-	9
TwoEndPlaced_496	578	15	83695218	83695235	-	158
TwoEndPlaced_497	264	19	310546	310571	-	12
TwoEndPlaced_498	389	11	5875217	5875225	-	73
TwoEndPlaced_499	1386	11	133027793	133027805	-	72
TwoEndPlaced_500	574	10	104036113	104036200	-	23
TwoEndPlaced_501	220	11	101177966	101178020	+	3
TwoEndPlaced_502	304	7	84099049	84099370	-	52
TwoEndPlaced_503	614	1	167056598	167056885	-	50
TwoEndPlaced_504	309	10	131819792	131819810	+	3
TwoEndPlaced_505	952	18	2066603	2066604	-	61
TwoEndPlaced_506	343	2	172042417	172042790	+	7
TwoEndPlaced_507	367	13	112937996	112938002	-	84
TwoEndPlaced_508	329	9	105887973	105887977	+	66
TwoEndPlaced_509	576	3	126539880	126539897	+	41
TwoEndPlaced_510	309	1	181136686	181136709	+	14
TwoEndPlaced_511	652	6	167554442	167554526	-	96
TwoEndPlaced_512	208	X	527687	528190	-	16
TwoEndPlaced_513	489	15	90871542	90871604	-	37
TwoEndPlaced_514	254	3	196165115	196165205	-	2	CM000665.2 Homo sapiens chromosome 3, GRCh38 reference primary assembly	196165224	196165016	78.3465	91.866
TwoEndPlaced_515	888	1	223558935	223608936	-	65
TwoEndPlaced_516	351	1	23392368	23392596	+	2
TwoEndPlaced_517	382	1	56929057	56929099	+	39
TwoEndPlaced_518	491	7	131654704	131654723	-	30
TwoEndPlaced_519	564	22	43475479	43475483	-	34
TwoEndPlaced_520	977	15	90655592	90655593	+	102
TwoEndPlaced_521	1279	9	121895747	121895760	+	106
TwoEndPlaced_522	552	1	41425040	41425251	-	83
TwoEndPlaced_523	1181	5	6321539	6321542	-	2
TwoEndPlaced_524	201	7	68395697	68395819	+	1
TwoEndPlaced_525	551	4	54617307	54617310	-	187
TwoEndPlaced_526	201	6	157270164	157270186	+	1
TwoEndPlaced_527	445	22	48956693	48956876	+	32
LeftEndPlaced_1	910	4	164517941	.	-	1
LeftEndPlaced_2	1076	16	56621151	.	-	1
LeftEndPlaced_3	503	1	109468326	.	+	1
LeftEndPlaced_4	377	11	67684664	.	+	1
LeftEndPlaced_5	554	11	50756778	.	+	3
LeftEndPlaced_6	372	20	30880026	.	+	1
LeftEndPlaced_7	321	11	124864011	.	-	1
LeftEndPlaced_8	595	11	106272587	.	-	5
LeftEndPlaced_9	411	X	1085884	.	-	2
LeftEndPlaced_10	325	12	57202543	.	+	1
LeftEndPlaced_11	201	4	40294991	.	+	1
LeftEndPlaced_12	559	20	31059544	.	+	1
LeftEndPlaced_13	319	1	86172657	.	+	1
LeftEndPlaced_14	433	6	32609184	.	+	1
LeftEndPlaced_15	350	21	8225477	.	-	1	KI270733.1 Homo sapiens chromosome 22 unlocalized genomic contig, GRCh38 reference primary assembly	142477	142297	51.7143	98.343
LeftEndPlaced_16	441	1	230335109	.	+	5
LeftEndPlaced_17	612	5	49658562	.	-	1
LeftEndPlaced_18	360	10	71689030	.	+	1
LeftEndPlaced_19	392	17	59340994	.	-	6
LeftEndPlaced_20	217	19	54109861	.	-	2	KI270938.1 Homo sapiens chromosome 19 genomic contig, GRCh38 reference assembly alternate locus group ALT_REF_LOCI_9	84367	84218	69.1244	98.667
LeftEndPlaced_21	339	6	60232456	.	-	1
LeftEndPlaced_22	410	15	78434343	.	+	1
LeftEndPlaced_23	356	17	37921755	.	-	1
LeftEndPlaced_24	469	6	165619320	.	-	9
LeftEndPlaced_25	367	9	131516043	.	+	1
LeftEndPlaced_26	545	18	110179	.	-	1
LeftEndPlaced_27	445	4	179815862	.	+	1
LeftEndPlaced_28	343	5	126766633	.	-	1
LeftEndPlaced_29	383	10	40634005	.	-	1
LeftEndPlaced_30	658	16	86464429	.	+	1
LeftEndPlaced_31	357	1	155322945	.	-	1
LeftEndPlaced_32	793	Y	56831367	.	-	1
LeftEndPlaced_33	319	10	39840534	.	-	1
LeftEndPlaced_34	350	6	114921840	.	-	2
LeftEndPlaced_35	422	18	54537921	.	+	1
LeftEndPlaced_36	556	12	37292052	.	-	1
LeftEndPlaced_37	364	14	42468218	.	+	1
LeftEndPlaced_38	790	19	7331328	.	+	5
LeftEndPlaced_39	307	12	53148695	.	+	1	CM000664.2 Homo sapiens chromosome 2, GRCh38 reference primary assembly	127206292	127206447	50.1629	90.385
LeftEndPlaced_40	806	10	38942736	.	+	3	KN538367.1 Homo sapiens chromosome 10 genomic contig HG2244_HG2245_PATCH, GRC reference assembly FIX PATCH for GRCh38	24451	24907	56.6998	90.435
LeftEndPlaced_41	519	19	54576985	.	+	2	GL949746.1 Homo sapiens chromosome 19 genomic contig, GRCh38 reference assembly alternate locus group ALT_REF_LOCI_1	271979	271641	65.3179	99.706
LeftEndPlaced_42	300	11	44855752	.	+	1
LeftEndPlaced_43	421	4	48269860	.	+	1
LeftEndPlaced_44	340	1	2632092	.	-	1
LeftEndPlaced_45	1373	1	17289323	.	-	1	KN538361.1 Homo sapiens chromosome 1 genomic contig HG2095_PATCH, GRC reference assembly FIX PATCH for GRCh38	132505	131807	50.9104	99.571
LeftEndPlaced_46	908	15	33894707	.	-	3
LeftEndPlaced_47	242	7	159112721	.	-	1	CM000669.2 Homo sapiens chromosome 7, GRCh38 reference primary assembly	159112892	159112716	73.1405	93.22
LeftEndPlaced_48	389	4	49094092	.	-	1
LeftEndPlaced_49	439	14	106268071	.	-	7
LeftEndPlaced_50	372	9	41883593	.	-	2	CM000671.2 Homo sapiens chromosome 9, GRCh38 reference primary assembly	67723741	67724020	75	92.014
LeftEndPlaced_51	1346	3	168000816	.	+	108
LeftEndPlaced_52	608	1	202205279	.	+	4
LeftEndPlaced_53	491	2	1596190	.	+	2
LeftEndPlaced_54	321	18	79428052	.	+	1	CM000680.2 Homo sapiens chromosome 18, GRCh38 reference primary assembly	79427953	79428149	61.0592	95.431
LeftEndPlaced_55	329	13	86201922	.	-	1
LeftEndPlaced_56	380	1	156004620	.	+	4
LeftEndPlaced_57	594	1	2654392	.	-	1
LeftEndPlaced_58	358	10	89530347	.	+	1
LeftEndPlaced_59	341	4	53492543	.	+	1
LeftEndPlaced_60	536	2	9737531	.	-	6
LeftEndPlaced_61	1903	14	105986886	.	+	213
LeftEndPlaced_62	561	15	18356631	.	+	2
LeftEndPlaced_63	362	17	20707365	.	-	1
LeftEndPlaced_64	418	19	23828498	.	+	1
LeftEndPlaced_65	786	12	130054781	.	+	1
LeftEndPlaced_66	305	1	57782983	.	+	1
LeftEndPlaced_67	386	20	28807323	.	+	1
LeftEndPlaced_68	604	1	163962218	.	-	1	CM000666.2 Homo sapiens chromosome 4, GRCh38 reference primary assembly	9223164	9222705	76.1589	98.478
LeftEndPlaced_69	464	21	7932658	.	-	1
LeftEndPlaced_70	2937	12	40514809	.	+	6
LeftEndPlaced_71	521	5	49657625	.	+	2
LeftEndPlaced_72	321	11	134036851	.	-	1
LeftEndPlaced_73	354	2	226705973	.	+	1
LeftEndPlaced_74	330	11	114598294	.	+	1
LeftEndPlaced_75	892	1	4064867	.	+	3
LeftEndPlaced_76	415	3	195850188	.	+	1
LeftEndPlaced_77	339	1	3104546	.	+	1	CM000663.2 Homo sapiens chromosome 1, GRCh38 reference primary assembly	3104582	3104753	50.7375	91.329
LeftEndPlaced_78	659	1	37446187	.	-	2
LeftEndPlaced_79	657	10	104035863	.	+	2
LeftEndPlaced_80	645	10	120847008	.	+	1	CM000685.2 Homo sapiens chromosome X, GRCh38 reference primary assembly	117419909	117420338	66.6667	91.395
LeftEndPlaced_81	323	9	120868971	.	-	2
LeftEndPlaced_82	420	4	37198619	.	-	1
LeftEndPlaced_83	686	12	70808558	.	-	1
LeftEndPlaced_84	409	1	214107867	.	+	2
LeftEndPlaced_85	311	20	46811329	.	-	1
LeftEndPlaced_86	344	10	41860953	.	+	1
LeftEndPlaced_87	338	17	10005026	.	+	2
LeftEndPlaced_88	345	19	41917452	.	+	1
LeftEndPlaced_89	679	21	10778631	.	+	1
LeftEndPlaced_90	559	5	46875870	.	+	1
LeftEndPlaced_91	957	7	100951133	.	+	16
LeftEndPlaced_92	331	22	16265278	.	-	1
LeftEndPlaced_93	284	10	130301712	.	-	1	CM000672.2 Homo sapiens chromosome 10, GRCh38 reference primary assembly	130301239	130301042	69.7183	92.424
LeftEndPlaced_94	333	1	23894570	.	+	1
LeftEndPlaced_95	378	16	57680112	.	+	1
LeftEndPlaced_96	353	17	47851705	.	+	1
LeftEndPlaced_97	309	9	137329765	.	+	1
LeftEndPlaced_98	329	5	46876068	.	+	1
LeftEndPlaced_99	1510	8	111506554	.	+	1
LeftEndPlaced_100	300	9	65389682	.	-	1
LeftEndPlaced_101	451	9	137322520	.	+	1
LeftEndPlaced_102	321	19	50949198	.	+	1
LeftEndPlaced_103	551	Y	11550010	.	+	1
LeftEndPlaced_104	332	20	57180283	.	+	1
LeftEndPlaced_105	537	1	204195229	.	+	5	CM000666.2 Homo sapiens chromosome 4, GRCh38 reference primary assembly	9226523	9226819	55.3073	95.349
LeftEndPlaced_106	1318	11	107760950	.	-	1
LeftEndPlaced_107	233	20	12675004	.	+	1
LeftEndPlaced_108	483	17	81425337	.	-	1
LeftEndPlaced_109	432	13	113424698	.	+	2
LeftEndPlaced_110	320	1	20064344	.	+	1
LeftEndPlaced_111	516	18	3037131	.	+	66
LeftEndPlaced_112	820	3	194690326	.	-	1
LeftEndPlaced_113	948	22	12374043	.	-	1
LeftEndPlaced_114	304	7	102624822	.	+	1
LeftEndPlaced_115	379	X	3524448	.	+	1
LeftEndPlaced_116	1223	5	17024177	.	+	1
LeftEndPlaced_117	521	1	144104269	.	-	1
LeftEndPlaced_118	376	3	4273782	.	+	1
LeftEndPlaced_119	466	4	190022776	.	-	1
LeftEndPlaced_120	317	22	49071287	.	-	1
LeftEndPlaced_121	483	5	3323195	.	-	3
LeftEndPlaced_122	357	19	10361680	.	+	1
LeftEndPlaced_123	721	12	54209878	.	+	37
LeftEndPlaced_124	693	10	124226670	.	-	2
LeftEndPlaced_125	431	6	32591519	.	-	1	GL000256.2 Homo sapiens chromosome 6 genomic contig, GRCh38 reference assembly alternate locus group ALT_REF_LOCI_7	3866822	3867152	76.3341	94.895
LeftEndPlaced_126	355	20	28830676	.	-	1
LeftEndPlaced_127	411	13	22679712	.	-	1
LeftEndPlaced_128	633	X	30801447	.	-	3
LeftEndPlaced_129	481	10	38902096	.	+	1
LeftEndPlaced_130	654	5	119124082	.	+	14
LeftEndPlaced_131	280	2	74331083	.	-	1
LeftEndPlaced_132	347	12	57844939	.	-	1
LeftEndPlaced_133	303	12	131960660	.	+	1
LeftEndPlaced_134	345	21	8233928	.	-	1
LeftEndPlaced_135	366	18	78738431	.	+	1
LeftEndPlaced_136	360	18	78505734	.	+	2
LeftEndPlaced_137	364	Y	3844746	.	+	1
LeftEndPlaced_138	376	17	22142323	.	-	1
LeftEndPlaced_139	944	1	247410875	.	+	36
LeftEndPlaced_140	1167	14	81649622	.	+	183
LeftEndPlaced_141	425	20	63384130	.	-	1
LeftEndPlaced_142	377	17	31080420	.	-	1
LeftEndPlaced_143	1531	8	142520329	.	-	1
LeftEndPlaced_144	339	18	79922008	.	+	1
LeftEndPlaced_145	391	1	91777572	.	+	2
LeftEndPlaced_146	405	5	49658068	.	+	1
LeftEndPlaced_147	332	6	39710482	.	+	1
LeftEndPlaced_148	311	3	3790150	.	-	1
LeftEndPlaced_149	733	4	190082194	.	+	1
LeftEndPlaced_150	477	6	10228218	.	+	1
LeftEndPlaced_151	618	6	65851477	.	-	1	KI270800.1 Homo sapiens chromosome 6 genomic contig, GRCh38 reference assembly alternate locus group ALT_REF_LOCI_1	77103	76614	79.288	99.796
LeftEndPlaced_152	544	11	50756484	.	+	1
LeftEndPlaced_153	341	12	53290716	.	+	9
LeftEndPlaced_154	353	16	21582656	.	+	1
LeftEndPlaced_155	1320	2	150966223	.	+	43
LeftEndPlaced_156	330	6	168311594	.	+	1
LeftEndPlaced_157	244	6	9179748	.	+	2
LeftEndPlaced_158	370	4	9156428	.	-	10	CM000666.2 Homo sapiens chromosome 4, GRCh38 reference primary assembly	9240094	9239810	77.027	99.649
LeftEndPlaced_159	531	3	90898542	.	-	1
LeftEndPlaced_160	389	10	12545230	.	-	1
LeftEndPlaced_161	384	5	49601821	.	-	1
LeftEndPlaced_162	369	6	100653582	.	-	1
LeftEndPlaced_163	482	7	50357344	.	+	1
LeftEndPlaced_164	311	2	15516743	.	-	1
LeftEndPlaced_165	432	6	33317668	.	-	1
LeftEndPlaced_166	200	5	180795973	.	+	1
LeftEndPlaced_167	466	12	111257498	.	-	1
LeftEndPlaced_168	563	21	7260778	.	+	1
LeftEndPlaced_169	330	4	1579036	.	+	1
LeftEndPlaced_170	411	19	32720376	.	+	1
LeftEndPlaced_171	461	5	49601755	.	-	1
LeftEndPlaced_172	311	5	1994346	.	+	1
LeftEndPlaced_173	467	19	19572875	.	+	1
LeftEndPlaced_174	409	22	48757233	.	-	1
LeftEndPlaced_175	406	15	78600369	.	+	2
LeftEndPlaced_176	813	5	13827487	.	-	19
LeftEndPlaced_177	341	8	141000741	.	-	1
LeftEndPlaced_178	959	1	105571295	.	-	172	GL000254.2 Homo sapiens chromosome 6 genomic contig, GRCh38 reference assembly alternate locus group ALT_REF_LOCI_5	332083	331564	54.2231	96.154
LeftEndPlaced_179	737	11	696761	.	+	4
LeftEndPlaced_180	375	16	34593301	.	+	1	CM000678.2 Homo sapiens chromosome 16, GRCh38 reference primary assembly	34593203	34593496	77.0667	90.333
LeftEndPlaced_181	555	10	40705811	.	+	1
LeftEndPlaced_182	543	12	110880724	.	-	2
LeftEndPlaced_183	282	13	113232378	.	+	1
LeftEndPlaced_184	378	11	90593405	.	-	1
LeftEndPlaced_185	908	5	46698835	.	+	1
LeftEndPlaced_186	401	4	134182030	.	+	1
LeftEndPlaced_187	609	21	5299581	.	-	1
LeftEndPlaced_188	342	12	26195646	.	-	1
LeftEndPlaced_189	302	14	105600793	.	-	1
LeftEndPlaced_190	335	11	131476757	.	-	1
LeftEndPlaced_191	587	1	125151100	.	-	2
LeftEndPlaced_192	422	Y	11304809	.	+	1
LeftEndPlaced_193	435	17	26859099	.	+	1
LeftEndPlaced_194	310	16	26900353	.	+	1
LeftEndPlaced_195	1266	9	88659629	.	-	172
LeftEndPlaced_196	454	22	37529080	.	-	2
LeftEndPlaced_197	525	4	49137037	.	-	1
LeftEndPlaced_198	679	17	26962824	.	-	9
LeftEndPlaced_199	360	15	85992524	.	-	2
LeftEndPlaced_200	314	16	70663770	.	-	1
LeftEndPlaced_201	485	3	90782832	.	+	1
LeftEndPlaced_202	834	1	4336528	.	-	5
LeftEndPlaced_203	459	19	7483073	.	+	1
LeftEndPlaced_204	504	6	72211239	.	-	1
LeftEndPlaced_205	253	9	22903939	.	+	6
LeftEndPlaced_206	323	20	38356156	.	+	1
LeftEndPlaced_207	322	21	45245772	.	-	1
LeftEndPlaced_208	209	22	22183041	.	-	1
LeftEndPlaced_209	524	21	34164250	.	-	1
LeftEndPlaced_210	355	17	68431767	.	-	2
LeftEndPlaced_211	391	22	48956520	.	+	2
LeftEndPlaced_212	948	8	1832826	.	+	19
LeftEndPlaced_213	339	3	126721703	.	+	1
LeftEndPlaced_214	639	19	38546808	.	+	3
LeftEndPlaced_215	404	17	81796051	.	-	2
LeftEndPlaced_216	408	6	98824940	.	+	1
LeftEndPlaced_217	321	14	96304629	.	-	1
LeftEndPlaced_218	1564	4	132869642	.	+	1
LeftEndPlaced_219	375	1	34747921	.	+	1
LeftEndPlaced_220	383	6	7263624	.	-	2
LeftEndPlaced_221	365	5	171309327	.	-	1
LeftEndPlaced_222	580	Y	56832453	.	+	1
LeftEndPlaced_223	515	17	39911979	.	-	1	CM000684.2 Homo sapiens chromosome 22, GRCh38 reference primary assembly	40696855	40697139	55.3398	90.972
LeftEndPlaced_224	338	9	16896706	.	+	1	CM000669.2 Homo sapiens chromosome 7, GRCh38 reference primary assembly	151330036	151329856	53.5503	91.209
LeftEndPlaced_225	339	6	167203907	.	+	1
LeftEndPlaced_226	310	15	20343316	.	+	1
LeftEndPlaced_227	531	12	37349031	.	-	1
LeftEndPlaced_228	355	9	129441727	.	+	3	KI270878.1 Homo sapiens chromosome 22 genomic contig, GRCh38 reference assembly alternate locus group ALT_REF_LOCI_1	162887	162624	74.3662	99.621
LeftEndPlaced_229	379	3	90707134	.	-	1
LeftEndPlaced_230	363	2	1595918	.	+	1
LeftEndPlaced_231	373	17	81792764	.	+	1
LeftEndPlaced_232	467	Y	11322510	.	-	1
LeftEndPlaced_233	1049	16	13561010	.	-	1
LeftEndPlaced_234	339	17	65121745	.	+	1
LeftEndPlaced_235	849	8	41900537	.	-	43
LeftEndPlaced_236	1008	3	190241590	.	+	1
LeftEndPlaced_237	341	4	49150038	.	+	1
LeftEndPlaced_238	330	1	113077786	.	+	1
LeftEndPlaced_239	353	4	99111275	.	+	1
LeftEndPlaced_240	385	12	122072885	.	+	1
LeftEndPlaced_241	306	20	62058184	.	+	1	CM000682.2 Homo sapiens chromosome 20, GRCh38 reference primary assembly	62058012	62058191	58.8235	93.333
LeftEndPlaced_242	778	21	45798172	.	+	1
LeftEndPlaced_243	982	21	44419575	.	-	21
LeftEndPlaced_244	420	15	20343586	.	+	2
LeftEndPlaced_245	373	6	24169598	.	-	1
LeftEndPlaced_246	487	8	132133577	.	+	1
LeftEndPlaced_247	466	6	35795272	.	+	1	CM000668.2 Homo sapiens chromosome 6, GRCh38 reference primary assembly	35795289	35795054	50.4292	98.319
LeftEndPlaced_248	319	5	49603056	.	+	1
LeftEndPlaced_249	378	8	1842077	.	+	1
LeftEndPlaced_250	680	19	34392039	.	-	7
LeftEndPlaced_251	309	11	620980	.	+	1
LeftEndPlaced_252	223	11	109186306	.	-	2
LeftEndPlaced_253	470	9	40930568	.	+	1
LeftEndPlaced_254	625	3	192231682	.	-	1
LeftEndPlaced_255	376	11	1933115	.	+	1
LeftEndPlaced_256	552	Y	11531011	.	+	2
LeftEndPlaced_257	499	5	49658782	.	+	1
LeftEndPlaced_258	366	9	504761	.	-	1
LeftEndPlaced_259	319	7	44961457	.	-	1
LeftEndPlaced_260	355	19	17328636	.	+	1
LeftEndPlaced_261	342	6	170377063	.	-	1
LeftEndPlaced_262	645	3	37215347	.	+	1
LeftEndPlaced_263	396	X	133351358	.	+	1
LeftEndPlaced_264	313	6	3222013	.	+	1
LeftEndPlaced_265	556	6	43738268	.	-	1
LeftEndPlaced_266	419	11	47892294	.	+	1
LeftEndPlaced_267	209	20	62571890	.	-	1
LeftEndPlaced_268	3968	1	245660266	.	-	9	KI270759.1 Homo sapiens chromosome 1 genomic contig, GRCh38 reference assembly alternate locus group ALT_REF_LOCI_1	358453	355409	76.6633	98.982
LeftEndPlaced_269	1434	1	188420587	.	+	2
LeftEndPlaced_270	411	9	63916680	.	-	1
LeftEndPlaced_271	403	12	64620037	.	-	1
LeftEndPlaced_272	301	20	27842293	.	-	1
LeftEndPlaced_273	389	3	90683375	.	-	1
LeftEndPlaced_274	393	14	99668668	.	-	1
LeftEndPlaced_275	365	3	188509697	.	+	1
LeftEndPlaced_276	722	7	158155562	.	-	3
LeftEndPlaced_277	548	1	236097138	.	+	1	CM000679.2 Homo sapiens chromosome 17, GRCh38 reference primary assembly	22376115	22376464	63.8686	94
LeftEndPlaced_278	534	5	131041242	.	+	1
LeftEndPlaced_279	443	6	32546679	.	-	1	GL000256.2 Homo sapiens chromosome 6 genomic contig, GRCh38 reference assembly alternate locus group ALT_REF_LOCI_7	3885017	3884695	72.912	96.904
LeftEndPlaced_280	422	11	129580495	.	+	1
LeftEndPlaced_281	3216	10	47380191	.	+	66
LeftEndPlaced_282	676	6	160456792	.	-	15
LeftEndPlaced_283	598	13	26472717	.	+	12
LeftEndPlaced_284	1476	8	139803252	.	-	1
LeftEndPlaced_285	379	10	119394421	.	-	1
LeftEndPlaced_286	494	16	32084795	.	+	1
LeftEndPlaced_287	305	17	59277583	.	-	1
LeftEndPlaced_288	480	10	41870451	.	+	1
LeftEndPlaced_289	431	2	217748969	.	-	1
LeftEndPlaced_290	416	17	26822009	.	+	1
LeftEndPlaced_291	570	10	131177125	.	-	2
LeftEndPlaced_292	354	X	31067027	.	+	1
LeftEndPlaced_293	336	18	8963478	.	+	1
LeftEndPlaced_294	931	2	4452223	.	-	27
LeftEndPlaced_295	463	2	217210258	.	-	1
LeftEndPlaced_296	531	21	8234695	.	+	1
LeftEndPlaced_297	412	12	131664156	.	+	1
LeftEndPlaced_298	608	20	31060398	.	+	1
LeftEndPlaced_299	348	1	216050559	.	+	1
LeftEndPlaced_300	359	6	117911383	.	+	1
LeftEndPlaced_301	313	20	57524881	.	+	1
LeftEndPlaced_302	380	1	156735568	.	+	1
LeftEndPlaced_303	319	4	83578877	.	+	1
LeftEndPlaced_304	779	4	49096912	.	-	1
LeftEndPlaced_305	432	4	49104874	.	-	1
LeftEndPlaced_306	409	2	146765650	.	+	1
LeftEndPlaced_307	345	2	177422909	.	-	1
LeftEndPlaced_308	435	21	8234208	.	-	1
LeftEndPlaced_309	313	10	22764172	.	+	1
LeftEndPlaced_310	319	5	141793538	.	+	1
LeftEndPlaced_311	630	20	25543911	.	+	2
LeftEndPlaced_312	445	19	20880344	.	-	6
LeftEndPlaced_313	642	Y	11315751	.	-	2
LeftEndPlaced_314	603	3	72337328	.	-	6
LeftEndPlaced_315	516	6	168715486	.	+	32
LeftEndPlaced_316	308	3	108001366	.	+	1
LeftEndPlaced_317	331	5	5955069	.	+	1
LeftEndPlaced_318	602	3	90663190	.	+	1
LeftEndPlaced_319	569	8	29820117	.	+	3
LeftEndPlaced_320	853	19	38439476	.	-	1
LeftEndPlaced_321	322	12	94650682	.	+	1
LeftEndPlaced_322	325	12	19220117	.	-	1
LeftEndPlaced_323	346	3	9753327	.	+	1
LeftEndPlaced_324	308	7	100687668	.	-	1
LeftEndPlaced_325	669	6	157310508	.	+	3
LeftEndPlaced_326	491	6	61420015	.	-	1
LeftEndPlaced_327	319	13	111857768	.	+	1
LeftEndPlaced_328	314	9	93299821	.	-	1
LeftEndPlaced_329	313	15	100152953	.	+	1	CM000665.2 Homo sapiens chromosome 3, GRCh38 reference primary assembly	176563789	176564021	73.1629	90.254
LeftEndPlaced_330	394	15	77079925	.	+	1
LeftEndPlaced_331	637	Y	10631497	.	+	1
LeftEndPlaced_332	705	1	2685788	.	+	1
LeftEndPlaced_333	439	Y	11749072	.	+	1
LeftEndPlaced_334	321	21	10671868	.	-	1
LeftEndPlaced_335	320	10	104136286	.	+	1
LeftEndPlaced_336	416	2	71618365	.	-	1
LeftEndPlaced_337	550	12	6403536	.	+	1
LeftEndPlaced_338	3079	X	66095514	.	-	1
LeftEndPlaced_339	307	4	1319664	.	-	1
LeftEndPlaced_340	512	X	62583554	.	-	1
LeftEndPlaced_341	317	16	26813585	.	+	1
LeftEndPlaced_342	344	1	64384507	.	-	3	GL000253.2 Homo sapiens chromosome 6 genomic contig, GRCh38 reference assembly alternate locus group ALT_REF_LOCI_4	4065953	4065695	75	98.842
LeftEndPlaced_343	367	4	82419823	.	-	1
LeftEndPlaced_344	346	11	11246572	.	+	1
LeftEndPlaced_345	374	12	5481731	.	-	1
LeftEndPlaced_346	477	21	5303073	.	-	1
LeftEndPlaced_347	501	19	27380684	.	-	1
LeftEndPlaced_348	356	10	35646652	.	-	1
LeftEndPlaced_349	211	20	46789052	.	-	1
LeftEndPlaced_350	625	18	33116802	.	+	31
LeftEndPlaced_351	344	1	16206585	.	+	1
LeftEndPlaced_352	350	3	135924067	.	-	1
LeftEndPlaced_353	347	2	1281438	.	-	1
LeftEndPlaced_354	228	22	19160581	.	+	3
LeftEndPlaced_355	351	8	21919964	.	-	1
LeftEndPlaced_356	215	X	74881675	.	-	2
LeftEndPlaced_357	310	11	26982745	.	-	1
LeftEndPlaced_358	1028	X	108775064	.	-	1
LeftEndPlaced_359	344	10	95986373	.	+	3
LeftEndPlaced_360	357	7	101996651	.	-	1
LeftEndPlaced_361	2139	11	75731454	.	-	3
LeftEndPlaced_362	1051	7	73967789	.	+	65
LeftEndPlaced_363	611	1	20463542	.	+	3
LeftEndPlaced_364	395	14	45389835	.	-	1
LeftEndPlaced_365	347	19	22427513	.	-	1
LeftEndPlaced_366	470	2	166032235	.	+	3
LeftEndPlaced_367	889	19	8423343	.	-	17
LeftEndPlaced_368	397	21	10719762	.	-	1
LeftEndPlaced_369	375	3	3465076	.	-	1
LeftEndPlaced_370	358	20	29206327	.	+	1
LeftEndPlaced_371	354	5	49656457	.	-	1
LeftEndPlaced_372	817	6	44972053	.	+	1
LeftEndPlaced_373	406	22	48605188	.	-	4
LeftEndPlaced_374	411	20	63758046	.	+	1
LeftEndPlaced_375	328	6	94054951	.	-	1
LeftEndPlaced_376	473	11	102730895	.	+	1
LeftEndPlaced_377	335	13	47707351	.	-	1
LeftEndPlaced_378	1553	21	23388101	.	+	192
LeftEndPlaced_379	320	18	9602829	.	+	1
LeftEndPlaced_380	503	13	19068292	.	+	1
LeftEndPlaced_381	379	16	850397	.	-	1
LeftEndPlaced_382	333	1	2687164	.	+	1
LeftEndPlaced_383	341	16	84930508	.	+	1
LeftEndPlaced_384	668	10	7526535	.	-	1
LeftEndPlaced_385	447	12	37731610	.	-	1
LeftEndPlaced_386	306	16	34112677	.	+	1
LeftEndPlaced_387	319	7	32614568	.	-	2
LeftEndPlaced_388	318	12	40485956	.	+	1
LeftEndPlaced_389	642	13	113565322	.	+	8
LeftEndPlaced_390	1075	8	142432216	.	+	26
LeftEndPlaced_391	643	4	49120844	.	-	1
LeftEndPlaced_392	543	4	49094864	.	+	1
LeftEndPlaced_393	732	15	27385227	.	+	15
LeftEndPlaced_394	638	1	210653926	.	-	6
LeftEndPlaced_395	350	11	121041930	.	+	1
LeftEndPlaced_396	470	X	128611112	.	-	287
LeftEndPlaced_397	302	4	42364973	.	-	1
LeftEndPlaced_398	306	8	5754545	.	+	2
LeftEndPlaced_399	351	22	49975726	.	-	1
LeftEndPlaced_400	626	20	31053637	.	-	1
LeftEndPlaced_401	313	15	65134694	.	+	1
LeftEndPlaced_402	385	9	89059766	.	+	8
LeftEndPlaced_403	356	8	79768921	.	-	1
LeftEndPlaced_404	336	17	81955835	.	-	1
LeftEndPlaced_405	305	12	124339218	.	-	1
LeftEndPlaced_406	366	19	14314103	.	+	1
LeftEndPlaced_407	457	11	50756665	.	+	1
LeftEndPlaced_408	445	X	2630101	.	+	1	CM000686.2 Homo sapiens chromosome Y, GRCh38 reference primary assembly	2630129	2629785	77.0787	91.014
LeftEndPlaced_409	363	16	50671073	.	+	1
LeftEndPlaced_410	358	18	40598047	.	-	2
LeftEndPlaced_411	391	22	48956427	.	+	1
LeftEndPlaced_412	437	Y	56851323	.	-	2
LeftEndPlaced_413	362	4	160212495	.	-	1
LeftEndPlaced_414	634	X	255857	.	-	1
LeftEndPlaced_415	455	22	17524955	.	+	32
LeftEndPlaced_416	542	5	35708678	.	+	9
LeftEndPlaced_417	425	12	56558065	.	-	1
LeftEndPlaced_418	471	4	7387299	.	+	12
LeftEndPlaced_419	406	4	151409095	.	-	1
LeftEndPlaced_420	331	4	189308138	.	-	1
LeftEndPlaced_421	359	12	109140914	.	+	1
LeftEndPlaced_422	336	4	3532463	.	-	1
LeftEndPlaced_423	356	19	7506202	.	-	1
LeftEndPlaced_424	503	21	10426903	.	-	1
LeftEndPlaced_425	336	10	132682849	.	-	1	CM000672.2 Homo sapiens chromosome 10, GRCh38 reference primary assembly	132682926	132682716	62.2024	92.891
LeftEndPlaced_426	320	19	18770014	.	+	1
LeftEndPlaced_427	364	16	74429528	.	-	1
LeftEndPlaced_428	343	12	109661932	.	+	1
LeftEndPlaced_429	397	1	29283137	.	-	1
LeftEndPlaced_430	541	3	197384048	.	+	1
LeftEndPlaced_431	317	20	45899807	.	+	1
LeftEndPlaced_432	404	10	86579799	.	+	1
LeftEndPlaced_433	556	20	30997086	.	-	1
LeftEndPlaced_434	729	3	87570690	.	-	28	CM000663.2 Homo sapiens chromosome 1, GRCh38 reference primary assembly	192980122	192980541	57.476	90.758
LeftEndPlaced_435	499	22	16367631	.	+	1
LeftEndPlaced_436	390	16	37340480	.	+	1
LeftEndPlaced_437	262	13	111051255	.	+	3
LeftEndPlaced_438	803	12	53148271	.	+	1
LeftEndPlaced_439	412	10	61901781	.	-	1
LeftEndPlaced_440	730	7	100957077	.	-	43
LeftEndPlaced_441	646	X	4290098	.	-	1
LeftEndPlaced_442	492	1	1949129	.	-	1
LeftEndPlaced_443	314	10	75123173	.	-	1
LeftEndPlaced_444	527	8	143410593	.	-	1
LeftEndPlaced_445	313	11	34428415	.	+	1
LeftEndPlaced_446	476	12	512260	.	+	1
LeftEndPlaced_447	341	12	32013957	.	-	1
LeftEndPlaced_448	760	10	86121572	.	-	10
LeftEndPlaced_449	209	13	113876608	.	-	1
LeftEndPlaced_450	523	8	22708885	.	+	5
LeftEndPlaced_451	350	6	149571331	.	+	1
LeftEndPlaced_452	1793	21	13827075	.	-	50
LeftEndPlaced_453	553	X	31366496	.	-	1
LeftEndPlaced_454	1281	19	21583738	.	+	3
LeftEndPlaced_455	233	17	64796515	.	+	1
LeftEndPlaced_456	313	4	159623876	.	-	1
LeftEndPlaced_457	988	14	82287525	.	-	43
LeftEndPlaced_458	657	2	121225000	.	+	24
LeftEndPlaced_459	340	4	110262696	.	-	1
LeftEndPlaced_460	328	15	30173188	.	-	2
LeftEndPlaced_461	334	12	95893411	.	-	1
LeftEndPlaced_462	636	20	61353605	.	+	16
LeftEndPlaced_463	766	1	175650695	.	-	28
LeftEndPlaced_464	394	5	177440887	.	+	1
LeftEndPlaced_465	494	8	141541176	.	+	1
LeftEndPlaced_466	671	Y	11333741	.	-	1
LeftEndPlaced_467	353	10	83914309	.	-	1
LeftEndPlaced_468	501	22	48757166	.	+	1
LeftEndPlaced_469	361	15	43746188	.	-	1
LeftEndPlaced_470	334	20	3057555	.	-	1
LeftEndPlaced_471	347	10	127362796	.	+	1
LeftEndPlaced_472	585	3	185455770	.	+	1
LeftEndPlaced_473	310	20	61331636	.	+	1
LeftEndPlaced_474	456	1	30488759	.	-	2
LeftEndPlaced_475	457	X	66198156	.	+	1
LeftEndPlaced_476	363	14	105425817	.	+	1
LeftEndPlaced_477	560	3	185236362	.	+	1
LeftEndPlaced_478	320	18	109889	.	-	1
LeftEndPlaced_479	556	13	71932591	.	-	1
LeftEndPlaced_480	366	3	2381294	.	-	42
LeftEndPlaced_481	461	19	6167955	.	+	1
LeftEndPlaced_482	394	9	127927560	.	+	1
LeftEndPlaced_483	308	13	23955139	.	+	1
LeftEndPlaced_484	590	14	16134212	.	-	1
LeftEndPlaced_485	341	16	1258687	.	+	2
LeftEndPlaced_486	833	18	1321264	.	-	5
LeftEndPlaced_487	485	20	30881145	.	+	1
LeftEndPlaced_488	331	22	23962207	.	-	1	KI270879.1 Homo sapiens chromosome 22 genomic contig, GRCh38 reference assembly alternate locus group ALT_REF_LOCI_1	247203	247455	76.435	99.605
LeftEndPlaced_489	816	X	134961162	.	+	3
LeftEndPlaced_490	331	17	83105637	.	-	1
LeftEndPlaced_491	864	20	30997420	.	-	1
LeftEndPlaced_492	600	10	41898872	.	+	1
LeftEndPlaced_493	210	11	1096254	.	+	1
LeftEndPlaced_494	887	9	89671547	.	-	4
LeftEndPlaced_495	365	1	155586222	.	+	1
LeftEndPlaced_496	223	22	48306072	.	-	1
LeftEndPlaced_497	541	13	110078953	.	+	1
LeftEndPlaced_498	1443	1	31159235	.	+	4
LeftEndPlaced_499	848	X	4067692	.	+	177
LeftEndPlaced_500	707	X	154052650	.	+	17
LeftEndPlaced_501	719	21	28905032	.	+	39
LeftEndPlaced_502	324	7	64492637	.	+	1
LeftEndPlaced_503	1041	14	69028295	.	+	2
LeftEndPlaced_504	1325	15	43162596	.	+	1
LeftEndPlaced_505	571	13	100451864	.	-	18
LeftEndPlaced_506	811	3	33853152	.	-	1
LeftEndPlaced_507	408	20	29276785	.	+	1
LeftEndPlaced_508	348	2	146564215	.	+	1
LeftEndPlaced_509	369	20	30813971	.	+	1
LeftEndPlaced_510	303	4	108654590	.	+	1	CM000679.2 Homo sapiens chromosome 17, GRCh38 reference primary assembly	21678396	21678146	79.538	90.438
LeftEndPlaced_511	331	4	1554060	.	+	1
LeftEndPlaced_512	592	3	157848544	.	+	1
LeftEndPlaced_513	2238	14	106038198	.	+	40
LeftEndPlaced_514	781	2	31821093	.	-	25
LeftEndPlaced_515	981	10	43625736	.	-	1
LeftEndPlaced_516	499	17	78659301	.	+	1
LeftEndPlaced_517	466	3	197384123	.	-	1
LeftEndPlaced_518	492	4	49106327	.	-	1
LeftEndPlaced_519	313	4	155572400	.	+	1
LeftEndPlaced_520	441	4	49709460	.	+	1
LeftEndPlaced_521	335	1	143193655	.	+	1	CM000663.2 Homo sapiens chromosome 1, GRCh38 reference primary assembly	143273071	143273250	53.7313	90.556
LeftEndPlaced_522	305	X	52858013	.	+	1
LeftEndPlaced_523	330	3	197384363	.	-	1
LeftEndPlaced_524	416	2	128792312	.	+	3
LeftEndPlaced_525	449	5	154732183	.	-	1
LeftEndPlaced_526	316	7	36060144	.	-	1
LeftEndPlaced_527	303	4	37901690	.	-	1
LeftEndPlaced_528	211	14	105646402	.	+	1	KI270846.1 Homo sapiens chromosome 14 genomic contig, GRCh38 reference assembly alternate locus group ALT_REF_LOCI_1	212419	212566	66.3507	90.541
LeftEndPlaced_529	456	11	22417238	.	+	1
LeftEndPlaced_530	368	19	48608678	.	-	1
LeftEndPlaced_531	327	7	51606612	.	+	1
LeftEndPlaced_532	712	11	2873951	.	+	1
LeftEndPlaced_533	334	5	178312574	.	+	1
LeftEndPlaced_534	1217	19	7548421	.	+	2
LeftEndPlaced_535	528	3	9300185	.	+	2
LeftEndPlaced_536	413	4	49098631	.	-	1
LeftEndPlaced_537	480	11	642781	.	+	1
LeftEndPlaced_538	517	4	168738693	.	-	2
LeftEndPlaced_539	338	6	99547176	.	-	1	ML143377.1 Homo sapiens chromosome 21 genomic contig HG2513_PATCH, GRC reference assembly FIX PATCH for GRCh38	464866	465127	77.5148	92.366
LeftEndPlaced_540	393	17	2830973	.	+	1
LeftEndPlaced_541	372	1	230588879	.	-	1
LeftEndPlaced_542	564	Y	11333645	.	+	1
LeftEndPlaced_543	1173	6	153421353	.	-	1	CM000668.2 Homo sapiens chromosome 6, GRCh38 reference primary assembly	153422817	153422143	57.4595	91.374
LeftEndPlaced_544	448	1	15314647	.	-	41
LeftEndPlaced_545	507	20	31073186	.	-	1
LeftEndPlaced_546	614	11	126632680	.	-	290
LeftEndPlaced_547	314	9	137960435	.	-	2
LeftEndPlaced_548	332	12	74616263	.	-	2
LeftEndPlaced_549	862	5	49602042	.	+	1
LeftEndPlaced_550	608	15	94051535	.	+	1
LeftEndPlaced_551	673	1	12780118	.	-	2
LeftEndPlaced_552	424	2	132244569	.	+	1
LeftEndPlaced_553	376	12	32904290	.	-	1
LeftEndPlaced_554	370	9	113951428	.	+	1
LeftEndPlaced_555	1641	12	2682857	.	+	78
LeftEndPlaced_556	611	4	7131085	.	+	1
LeftEndPlaced_557	357	5	148123396	.	+	1
LeftEndPlaced_558	638	19	6995489	.	+	3
LeftEndPlaced_559	799	15	86013354	.	-	29
LeftEndPlaced_560	583	10	38529320	.	-	2
LeftEndPlaced_561	405	11	1094677	.	+	1
LeftEndPlaced_562	358	3	90654694	.	+	1
LeftEndPlaced_563	409	17	26859570	.	-	2
LeftEndPlaced_564	329	3	122667313	.	-	1
LeftEndPlaced_565	705	22	10723737	.	-	1
LeftEndPlaced_566	470	5	49661293	.	-	2
LeftEndPlaced_567	569	7	67018812	.	+	2
LeftEndPlaced_568	404	22	31356037	.	+	1
LeftEndPlaced_569	527	1	224013105	.	+	1
LeftEndPlaced_570	532	19	33249888	.	+	1
LeftEndPlaced_571	605	4	155957311	.	+	2
LeftEndPlaced_572	323	18	62384351	.	-	1
LeftEndPlaced_573	304	1	2309663	.	-	1
LeftEndPlaced_574	301	19	492142	.	+	1
LeftEndPlaced_575	388	1	248408404	.	+	1
LeftEndPlaced_576	484	9	40526579	.	+	1
LeftEndPlaced_577	775	8	143410646	.	+	1
LeftEndPlaced_578	442	20	29883988	.	+	1
LeftEndPlaced_579	388	7	129234677	.	+	1
LeftEndPlaced_580	321	14	104729535	.	-	1
LeftEndPlaced_581	625	9	43335296	.	+	1
LeftEndPlaced_582	314	19	42349320	.	+	1
LeftEndPlaced_583	358	21	6566016	.	+	1
LeftEndPlaced_584	351	18	79647023	.	+	5
LeftEndPlaced_585	368	2	89798657	.	-	1
LeftEndPlaced_586	411	18	30556548	.	+	1
LeftEndPlaced_587	442	4	49096841	.	-	1
LeftEndPlaced_588	345	22	24746646	.	-	1
LeftEndPlaced_589	1056	7	8332682	.	+	12
LeftEndPlaced_590	406	12	126882510	.	+	1
LeftEndPlaced_591	409	1	94378046	.	+	1
LeftEndPlaced_592	600	8	119102220	.	+	1
LeftEndPlaced_593	301	1	95909141	.	-	1
LeftEndPlaced_594	762	15	94348443	.	+	14
LeftEndPlaced_595	486	2	194362310	.	-	8
LeftEndPlaced_596	477	5	49666398	.	+	1
LeftEndPlaced_597	394	13	112214603	.	+	2
LeftEndPlaced_598	637	14	16100876	.	+	1
LeftEndPlaced_599	312	3	184503030	.	+	1	KI270781.1 Homo sapiens chromosome 3 genomic contig, GRCh38 reference assembly alternate locus group ALT_REF_LOCI_1	30347	30123	72.1154	91.111
LeftEndPlaced_600	437	19	35526567	.	-	1
LeftEndPlaced_601	459	1	125035177	.	+	1
LeftEndPlaced_602	329	10	93107025	.	-	1
LeftEndPlaced_603	562	22	12692721	.	+	1
LeftEndPlaced_604	717	18	110419	.	+	4
LeftEndPlaced_605	2319	12	38854389	.	+	17
LeftEndPlaced_606	480	6	161374457	.	+	1
LeftEndPlaced_607	319	22	39698830	.	+	1
LeftEndPlaced_608	213	20	64096955	.	+	1
LeftEndPlaced_609	372	16	63257971	.	+	1
LeftEndPlaced_610	767	6	60239247	.	-	1
LeftEndPlaced_611	583	19	4739404	.	+	15
LeftEndPlaced_612	4037	7	100952630	.	-	160
LeftEndPlaced_613	379	18	78010591	.	-	1
LeftEndPlaced_614	264	19	310804	.	+	3
LeftEndPlaced_615	304	7	72233213	.	+	1
LeftEndPlaced_616	598	Y	11001095	.	-	1
LeftEndPlaced_617	496	4	28520987	.	+	2
LeftEndPlaced_618	445	3	174796726	.	-	17
LeftEndPlaced_619	375	4	153244286	.	-	1
LeftEndPlaced_620	397	19	50295099	.	+	1
LeftEndPlaced_621	302	9	137440988	.	+	1
LeftEndPlaced_622	365	1	118318918	.	-	1
LeftEndPlaced_623	716	Y	56832761	.	+	1
LeftEndPlaced_624	390	1	166469693	.	-	1
LeftEndPlaced_625	321	1	235866932	.	-	1
LeftEndPlaced_626	658	5	49661550	.	+	1
LeftEndPlaced_627	621	15	30173089	.	-	12
LeftEndPlaced_628	491	2	204274114	.	+	278
LeftEndPlaced_629	889	11	126799127	.	-	3
LeftEndPlaced_630	445	4	2764344	.	-	1
LeftEndPlaced_631	416	10	133666749	.	+	1
LeftEndPlaced_632	420	20	29892423	.	+	4
LeftEndPlaced_633	646	22	46648365	.	+	1
LeftEndPlaced_634	400	15	21110006	.	-	1
LeftEndPlaced_635	359	3	28036942	.	+	1
LeftEndPlaced_636	385	X	83504247	.	+	1
LeftEndPlaced_637	5042	19	8896582	.	-	393
LeftEndPlaced_638	516	16	182264	.	-	3
LeftEndPlaced_639	329	5	23561464	.	-	1
LeftEndPlaced_640	515	9	128058724	.	+	1	CM000681.2 Homo sapiens chromosome 19, GRCh38 reference primary assembly	17415773	17415503	52.6214	93.015
LeftEndPlaced_641	305	8	27831533	.	+	1	CM000670.2 Homo sapiens chromosome 8, GRCh38 reference primary assembly	27831550	27831707	51.8033	93.671
LeftEndPlaced_642	304	14	104707783	.	+	1
LeftEndPlaced_643	775	19	7450524	.	+	5
LeftEndPlaced_644	389	1	3531515	.	+	1
LeftEndPlaced_645	309	8	141468438	.	+	1	CM000670.2 Homo sapiens chromosome 8, GRCh38 reference primary assembly	141468446	141468613	54.3689	91.071
LeftEndPlaced_646	610	22	12363308	.	-	1
LeftEndPlaced_647	385	7	61026028	.	-	1
LeftEndPlaced_648	451	3	120211984	.	+	1
LeftEndPlaced_649	1937	9	63828780	.	+	1
LeftEndPlaced_650	305	9	92161804	.	-	1
LeftEndPlaced_651	312	20	36226097	.	+	1
LeftEndPlaced_652	537	5	180311994	.	+	1	KQ983258.1 Homo sapiens chromosome 4 genomic contig HSCHR4_11_CTG12, GRC reference assembly NOVEL PATCH for GRCh38	159204	159615	76.7225	99.272
LeftEndPlaced_653	599	9	127741525	.	+	1
LeftEndPlaced_654	337	11	79974756	.	+	1
LeftEndPlaced_655	330	5	57249842	.	+	2
LeftEndPlaced_656	317	20	48109966	.	+	1
LeftEndPlaced_657	501	8	133314292	.	+	1
LeftEndPlaced_658	354	7	102855642	.	-	1
LeftEndPlaced_659	336	18	33745888	.	+	1
LeftEndPlaced_660	385	5	88090588	.	+	3
LeftEndPlaced_661	308	3	163032749	.	+	1	CM000665.2 Homo sapiens chromosome 3, GRCh38 reference primary assembly	163032742	163032915	56.4935	91.379
LeftEndPlaced_662	828	22	16356170	.	-	1
LeftEndPlaced_663	323	20	1798041	.	+	1
LeftEndPlaced_664	433	6	371970	.	+	1
LeftEndPlaced_665	1595	19	21595452	.	-	5
LeftEndPlaced_666	3031	3	15941842	.	-	6
LeftEndPlaced_667	482	Y	56826249	.	-	1
LeftEndPlaced_668	320	22	43847573	.	-	1
LeftEndPlaced_669	352	7	19494729	.	-	1
LeftEndPlaced_670	359	1	183149938	.	+	1
LeftEndPlaced_671	2043	7	110844693	.	+	1
LeftEndPlaced_672	416	10	477343	.	-	2
LeftEndPlaced_673	352	7	350124	.	+	1
LeftEndPlaced_674	400	17	2964269	.	-	1
LeftEndPlaced_675	679	10	130790645	.	+	38
LeftEndPlaced_676	398	6	170183734	.	-	1
LeftEndPlaced_677	357	1	101176554	.	+	1
LeftEndPlaced_678	667	19	24297701	.	-	1
LeftEndPlaced_679	343	1	160134099	.	+	1
LeftEndPlaced_680	315	14	39642007	.	+	1
LeftEndPlaced_681	304	13	18300154	.	+	1
LeftEndPlaced_682	500	21	5096157	.	+	1	KQ983258.1 Homo sapiens chromosome 4 genomic contig HSCHR4_11_CTG12, GRC reference assembly NOVEL PATCH for GRCh38	158893	158571	64.2	93.519
LeftEndPlaced_683	348	16	86464149	.	-	1
LeftEndPlaced_684	394	12	115086879	.	+	1
LeftEndPlaced_685	364	14	106769688	.	-	4
LeftEndPlaced_686	377	4	190022467	.	-	1
LeftEndPlaced_687	586	1	11373652	.	-	1
LeftEndPlaced_688	392	4	49105278	.	+	1
LeftEndPlaced_689	349	Y	10807118	.	-	1
LeftEndPlaced_690	479	9	60527158	.	-	1
LeftEndPlaced_691	345	1	79805471	.	-	2
LeftEndPlaced_692	501	20	30473491	.	-	1
LeftEndPlaced_693	1009	2	25185560	.	+	1
LeftEndPlaced_694	311	12	52683252	.	+	1
LeftEndPlaced_695	446	7	100969302	.	-	27
LeftEndPlaced_696	317	11	100145018	.	+	1
LeftEndPlaced_697	432	4	56876333	.	-	1
LeftEndPlaced_698	311	2	151363310	.	+	1
LeftEndPlaced_699	526	16	34064907	.	-	1
LeftEndPlaced_700	553	21	5321955	.	+	1
LeftEndPlaced_701	467	22	38110054	.	+	1
LeftEndPlaced_702	329	1	50369396	.	-	1
LeftEndPlaced_703	3136	1	50369317	.	-	1
LeftEndPlaced_704	376	1	125029102	.	+	1
LeftEndPlaced_705	324	14	41046648	.	-	1
LeftEndPlaced_706	310	20	31054222	.	-	1
LeftEndPlaced_707	707	20	28831215	.	-	9
LeftEndPlaced_708	349	6	163331444	.	+	4
LeftEndPlaced_709	531	3	84900426	.	+	1	KZ208909.1 Homo sapiens chromosome 3 genomic contig HSCHR3_4_CTG1, GRC reference assembly NOVEL PATCH for GRCh38	100419	100761	64.5951	98.834
LeftEndPlaced_710	306	17	81535535	.	-	1
LeftEndPlaced_711	306	8	133403027	.	+	1
LeftEndPlaced_712	396	4	40032744	.	+	4
LeftEndPlaced_713	407	17	1219664	.	+	2
LeftEndPlaced_714	259	12	1122625	.	-	2
LeftEndPlaced_715	526	17	26825264	.	+	2
LeftEndPlaced_716	638	15	91048693	.	-	1
LeftEndPlaced_717	349	13	113026190	.	-	1	CM000675.2 Homo sapiens chromosome 13, GRCh38 reference primary assembly	113026216	113025992	64.4699	92.444
LeftEndPlaced_718	2554	1	18049642	.	-	69
LeftEndPlaced_719	524	Y	11295192	.	+	2
LeftEndPlaced_720	307	10	127352171	.	+	1
LeftEndPlaced_721	574	19	36390994	.	+	6	CM000681.2 Homo sapiens chromosome 19, GRCh38 reference primary assembly	9167465	9167149	55.2265	90.852
LeftEndPlaced_722	409	10	13657143	.	-	1
LeftEndPlaced_723	352	4	1581135	.	+	1
LeftEndPlaced_724	384	4	49093418	.	-	1
LeftEndPlaced_725	790	Y	11331207	.	-	1
LeftEndPlaced_726	314	10	100651641	.	-	1
LeftEndPlaced_727	967	5	51927374	.	-	18
LeftEndPlaced_728	469	18	9325237	.	-	1
LeftEndPlaced_729	395	17	26866958	.	-	1
LeftEndPlaced_730	355	1	228212982	.	+	1
LeftEndPlaced_731	323	17	47449227	.	+	1
LeftEndPlaced_732	435	X	118698020	.	+	1
LeftEndPlaced_733	447	X	136451121	.	-	1
LeftEndPlaced_734	728	6	32506349	.	+	1	GL000256.2 Homo sapiens chromosome 6 genomic contig, GRCh38 reference assembly alternate locus group ALT_REF_LOCI_7	3821814	3822386	78.2967	98.778
LeftEndPlaced_735	613	10	42166108	.	+	1
LeftEndPlaced_736	465	20	26359779	.	+	1
LeftEndPlaced_737	1650	7	75058095	.	-	51
LeftEndPlaced_738	312	10	39478723	.	+	2
LeftEndPlaced_739	352	19	57327623	.	+	1
LeftEndPlaced_740	1003	6	160849872	.	+	1
LeftEndPlaced_741	508	1	23392665	.	+	10
LeftEndPlaced_742	400	12	39760974	.	+	1
LeftEndPlaced_743	324	3	75668888	.	+	1
LeftEndPlaced_744	420	3	51596100	.	+	1
LeftEndPlaced_745	385	13	16051164	.	-	1
LeftEndPlaced_746	455	6	60239712	.	+	1
LeftEndPlaced_747	930	21	13825350	.	+	4
LeftEndPlaced_748	302	1	90867274	.	-	1
LeftEndPlaced_749	641	10	38526756	.	+	2
LeftEndPlaced_750	365	7	152523412	.	+	12
LeftEndPlaced_751	460	12	116413960	.	-	2
LeftEndPlaced_752	716	8	49713404	.	-	37
LeftEndPlaced_753	424	19	36791446	.	+	1
LeftEndPlaced_754	753	19	44814927	.	-	1
LeftEndPlaced_755	401	8	130428441	.	+	2
LeftEndPlaced_756	309	5	89564742	.	-	1
LeftEndPlaced_757	360	3	195110085	.	-	1
LeftEndPlaced_758	425	13	110043468	.	+	1
LeftEndPlaced_759	621	20	29861715	.	+	1
LeftEndPlaced_760	375	9	89450583	.	+	1
LeftEndPlaced_761	340	6	29944369	.	-	1
LeftEndPlaced_762	429	1	27382719	.	+	1
LeftEndPlaced_763	405	7	146224562	.	-	1
LeftEndPlaced_764	633	17	21875506	.	+	1
LeftEndPlaced_765	878	9	78682837	.	+	10
LeftEndPlaced_766	324	11	13016531	.	+	5
LeftEndPlaced_767	335	15	22286225	.	-	1
LeftEndPlaced_768	458	13	63066758	.	-	10
LeftEndPlaced_769	552	8	44585173	.	+	1	CM000682.2 Homo sapiens chromosome 20, GRCh38 reference primary assembly	30970352	30970027	58.6957	90.214
LeftEndPlaced_770	370	7	1887847	.	-	7
LeftEndPlaced_771	484	10	128464404	.	+	1
LeftEndPlaced_772	1014	9	98595559	.	+	5
LeftEndPlaced_773	740	17	51896783	.	-	1
LeftEndPlaced_774	366	7	588554	.	-	1
LeftEndPlaced_775	325	17	78360363	.	+	1
LeftEndPlaced_776	471	14	103826727	.	+	1
LeftEndPlaced_777	525	20	29305463	.	+	3
LeftEndPlaced_778	350	2	238904166	.	-	2
LeftEndPlaced_779	762	6	39845173	.	+	1
LeftEndPlaced_780	346	17	21656914	.	-	1
LeftEndPlaced_781	340	19	35022933	.	-	1
LeftEndPlaced_782	713	X	103956240	.	+	3
LeftEndPlaced_783	351	19	14090090	.	+	1
LeftEndPlaced_784	210	10	133061461	.	-	1
LeftEndPlaced_785	323	12	87934735	.	-	1
LeftEndPlaced_786	377	12	23061573	.	+	1
LeftEndPlaced_787	403	4	138608901	.	-	1
LeftEndPlaced_788	493	3	88522031	.	-	2
LeftEndPlaced_789	553	1	2655446	.	+	1
LeftEndPlaced_790	315	1	4144540	.	-	2
LeftEndPlaced_791	427	17	44984690	.	-	1
LeftEndPlaced_792	402	5	2145594	.	+	1
LeftEndPlaced_793	643	13	16259261	.	-	1
LeftEndPlaced_794	375	8	30095284	.	+	1
LeftEndPlaced_795	863	X	12256	.	-	3
LeftEndPlaced_796	397	10	119547286	.	-	2
LeftEndPlaced_797	611	9	89253833	.	-	1
LeftEndPlaced_798	538	11	66462160	.	-	1
LeftEndPlaced_799	345	4	827632	.	+	9
LeftEndPlaced_800	407	1	158992980	.	-	1
LeftEndPlaced_801	430	10	39116337	.	+	1
LeftEndPlaced_802	454	15	91750639	.	-	12
LeftEndPlaced_803	675	Y	11316326	.	-	1
LeftEndPlaced_804	343	14	37300397	.	-	1
LeftEndPlaced_805	332	19	46697374	.	+	1
LeftEndPlaced_806	408	9	137948905	.	-	5
LeftEndPlaced_807	369	4	190122828	.	-	1
LeftEndPlaced_808	304	1	1631605	.	-	1
LeftEndPlaced_809	508	17	21870730	.	+	1
LeftEndPlaced_810	301	12	35733799	.	-	1
LeftEndPlaced_811	339	13	40677851	.	+	2
LeftEndPlaced_812	545	6	168119793	.	+	1
LeftEndPlaced_813	730	5	49657413	.	+	1
LeftEndPlaced_814	783	11	74320106	.	-	1
LeftEndPlaced_815	360	2	62730650	.	-	1
LeftEndPlaced_816	675	X	30801072	.	-	2
LeftEndPlaced_817	958	9	817659	.	-	1
LeftEndPlaced_818	818	2	51432297	.	-	1
LeftEndPlaced_819	407	10	38832327	.	+	1
LeftEndPlaced_820	3748	12	40513851	.	+	33
LeftEndPlaced_821	737	12	10579641	.	+	2
LeftEndPlaced_822	1094	8	143410867	.	-	25
LeftEndPlaced_823	388	6	32570709	.	+	1	GL000255.2 Homo sapiens chromosome 6 genomic contig, GRCh38 reference assembly alternate locus group ALT_REF_LOCI_6	3765679	3765909	59.5361	97.835
LeftEndPlaced_824	495	4	64155477	.	-	2
LeftEndPlaced_825	1440	5	104590961	.	+	31
LeftEndPlaced_826	381	3	46840288	.	+	1
LeftEndPlaced_827	603	7	155933001	.	-	18
LeftEndPlaced_828	309	8	142185841	.	+	1
LeftEndPlaced_829	563	19	6070198	.	+	7
LeftEndPlaced_830	389	4	49103370	.	-	1
LeftEndPlaced_831	458	21	8231438	.	+	2
LeftEndPlaced_832	1690	1	55240234	.	-	305
LeftEndPlaced_833	261	4	183553638	.	-	1
LeftEndPlaced_834	632	6	34071600	.	-	14
LeftEndPlaced_835	387	2	16080848	.	-	1
LeftEndPlaced_836	955	7	100951069	.	+	35
LeftEndPlaced_837	932	17	16360506	.	-	1
LeftEndPlaced_838	586	12	37703717	.	+	1
LeftEndPlaced_839	625	4	49097830	.	+	1
LeftEndPlaced_840	440	9	16896141	.	+	2
LeftEndPlaced_841	406	1	16049962	.	-	11
LeftEndPlaced_842	389	6	3752671	.	-	1
LeftEndPlaced_843	1187	10	26579545	.	+	2	GL383545.1 Homo sapiens chromosome 10 genomic contig, GRCh38 reference assembly alternate locus group ALT_REF_LOCI_1	70684	69859	69.5872	99.395
LeftEndPlaced_844	344	1	179459677	.	+	1
LeftEndPlaced_845	379	16	9030489	.	-	1
LeftEndPlaced_846	412	1	158177745	.	-	1
LeftEndPlaced_847	1763	4	98761562	.	-	15
LeftEndPlaced_848	476	8	43241496	.	+	1
LeftEndPlaced_849	347	19	4543377	.	+	1
LeftEndPlaced_850	319	1	54932290	.	+	1
LeftEndPlaced_851	347	12	121514768	.	-	5
LeftEndPlaced_852	468	20	30981247	.	+	1
LeftEndPlaced_853	481	22	38189180	.	+	1
LeftEndPlaced_854	374	13	113414392	.	+	1
LeftEndPlaced_855	431	7	138717988	.	+	7
LeftEndPlaced_856	349	10	28466824	.	+	1
LeftEndPlaced_857	402	3	125848103	.	+	32	CM000678.2 Homo sapiens chromosome 16, GRCh38 reference primary assembly	5148724	5148431	72.8856	90.236
LeftEndPlaced_858	304	1	1540651	.	-	1
LeftEndPlaced_859	331	1	27603628	.	+	1
LeftEndPlaced_860	357	1	84511670	.	+	1
LeftEndPlaced_861	449	10	39428428	.	+	1
LeftEndPlaced_862	268	11	124443077	.	-	1
LeftEndPlaced_863	675	Y	11332735	.	+	4
LeftEndPlaced_864	237	9	135982729	.	+	1
LeftEndPlaced_865	321	1	202703202	.	-	1
LeftEndPlaced_866	493	19	52816831	.	+	1
LeftEndPlaced_867	314	17	21656985	.	-	1
LeftEndPlaced_868	447	21	10716166	.	-	1
LeftEndPlaced_869	3944	14	106770207	.	-	146
LeftEndPlaced_870	791	21	6566085	.	+	1
LeftEndPlaced_871	279	2	1422370	.	-	2	KI270774.1 Homo sapiens chromosome 2 genomic contig, GRCh38 reference assembly alternate locus group ALT_REF_LOCI_1	105508	105363	52.3297	92.517
LeftEndPlaced_872	379	8	80959546	.	+	3
LeftEndPlaced_873	324	9	108911722	.	-	1
LeftEndPlaced_874	336	4	67990222	.	+	1
LeftEndPlaced_875	351	21	8415363	.	+	1
LeftEndPlaced_876	436	2	87401616	.	+	1	KI270894.1 Homo sapiens chromosome 2 genomic contig, GRCh38 reference assembly alternate locus group ALT_REF_LOCI_2	98821	99050	52.7523	100
LeftEndPlaced_877	605	19	14763647	.	-	3
LeftEndPlaced_878	640	1	54458744	.	+	2
LeftEndPlaced_879	349	6	170170490	.	-	1
LeftEndPlaced_880	461	9	124088199	.	-	1
LeftEndPlaced_881	407	6	170146236	.	+	1
LeftEndPlaced_882	707	Y	56837429	.	-	1
LeftEndPlaced_883	703	7	6334391	.	+	12
LeftEndPlaced_884	302	1	196437038	.	+	1
LeftEndPlaced_885	432	12	127153620	.	+	1	KZ559112.1 Homo sapiens chromosome 12 genomic contig HSCHR12_9_CTG2_1, GRC reference assembly NOVEL PATCH for GRCh38	100085	100403	73.8426	100
LeftEndPlaced_886	384	10	41878872	.	+	1
LeftEndPlaced_887	319	11	64409753	.	-	1
LeftEndPlaced_888	438	9	22753433	.	+	1
LeftEndPlaced_889	506	2	25153127	.	+	1
LeftEndPlaced_890	318	17	82970549	.	+	1	CM000679.2 Homo sapiens chromosome 17, GRCh38 reference primary assembly	82970515	82970682	52.5157	91.667
LeftEndPlaced_891	425	1	79704677	.	+	1
LeftEndPlaced_892	335	9	131359303	.	-	1	CM000672.2 Homo sapiens chromosome 10, GRCh38 reference primary assembly	45165713	45165883	50.4478	90.058
LeftEndPlaced_893	568	4	49154620	.	+	1
LeftEndPlaced_894	320	16	34205956	.	-	1
LeftEndPlaced_895	418	Y	11296074	.	-	1
LeftEndPlaced_896	305	15	100058287	.	+	1	CM000677.2 Homo sapiens chromosome 15, GRCh38 reference primary assembly	100058207	100058385	58.6885	93.407
LeftEndPlaced_897	306	20	9660331	.	+	1
LeftEndPlaced_898	340	10	131744845	.	+	1
LeftEndPlaced_899	387	11	72614983	.	-	1
LeftEndPlaced_900	306	11	90294789	.	-	1
LeftEndPlaced_901	312	5	49656934	.	+	1
LeftEndPlaced_902	416	13	100451688	.	+	1
LeftEndPlaced_903	319	10	133111155	.	+	1
LeftEndPlaced_904	1246	6	92447048	.	+	34
LeftEndPlaced_905	420	8	1337282	.	-	1
LeftEndPlaced_906	382	5	181046207	.	+	1
LeftEndPlaced_907	359	12	131626975	.	+	1
LeftEndPlaced_908	348	12	69520395	.	-	1
LeftEndPlaced_909	380	17	18989165	.	+	1
LeftEndPlaced_910	328	16	550781	.	+	1
LeftEndPlaced_911	348	14	102304902	.	+	1
LeftEndPlaced_912	345	22	26902559	.	-	1
LeftEndPlaced_913	328	17	13258013	.	+	1
LeftEndPlaced_914	364	21	8206956	.	-	1	ML143377.1 Homo sapiens chromosome 21 genomic contig HG2513_PATCH, GRC reference assembly FIX PATCH for GRCh38	437512	437248	72.8022	93.585
LeftEndPlaced_915	999	12	45587701	.	-	1
LeftEndPlaced_916	350	17	79001562	.	-	1
LeftEndPlaced_917	327	1	55342798	.	+	1
LeftEndPlaced_918	500	11	47775219	.	+	1
LeftEndPlaced_919	520	Y	11293154	.	-	1
LeftEndPlaced_920	311	1	41544690	.	+	1
LeftEndPlaced_921	557	1	207823789	.	-	1
LeftEndPlaced_922	542	8	142185747	.	+	6
LeftEndPlaced_923	418	20	28276479	.	-	1
LeftEndPlaced_924	420	9	60524899	.	+	1
LeftEndPlaced_925	638	2	87401143	.	+	1
LeftEndPlaced_926	882	8	40820717	.	-	24
LeftEndPlaced_927	552	9	63817651	.	-	6
LeftEndPlaced_928	313	1	52041016	.	+	1
LeftEndPlaced_929	941	2	171976040	.	+	55
LeftEndPlaced_930	1050	9	2781617	.	+	366
LeftEndPlaced_931	340	1	3929313	.	+	1
LeftEndPlaced_932	504	16	46390447	.	-	1
LeftEndPlaced_933	310	1	47445801	.	-	1
LeftEndPlaced_934	373	7	35944786	.	+	1
LeftEndPlaced_935	446	19	23687738	.	+	1
LeftEndPlaced_936	784	Y	11308378	.	+	1
LeftEndPlaced_937	566	Y	56826526	.	-	1
LeftEndPlaced_938	387	2	236542916	.	+	101
LeftEndPlaced_939	466	9	43213676	.	-	1
LeftEndPlaced_940	4975	20	11312665	.	-	3
LeftEndPlaced_941	396	10	127797566	.	+	1
LeftEndPlaced_942	431	9	129432598	.	+	1	KI270878.1 Homo sapiens chromosome 22 genomic contig, GRCh38 reference assembly alternate locus group ALT_REF_LOCI_1	171387	171053	77.7262	96.716
LeftEndPlaced_943	500	5	131263625	.	+	1
LeftEndPlaced_944	464	11	34405591	.	+	1
LeftEndPlaced_945	344	2	26047346	.	+	2
LeftEndPlaced_946	371	6	158262948	.	+	1
LeftEndPlaced_947	399	6	33529495	.	-	1
LeftEndPlaced_948	426	X	226611	.	+	2
LeftEndPlaced_949	2474	1	248510639	.	-	3
LeftEndPlaced_950	356	18	79014331	.	+	2	KI270911.1 Homo sapiens chromosome 18 genomic contig, GRCh38 reference assembly alternate locus group ALT_REF_LOCI_2	81177	81448	76.4045	90.074
LeftEndPlaced_951	373	4	159891949	.	-	1
LeftEndPlaced_952	210	9	11713899	.	-	1
LeftEndPlaced_953	202	7	157400340	.	-	1	CM000669.2 Homo sapiens chromosome 7, GRCh38 reference primary assembly	157400357	157400253	51.9802	95.238
LeftEndPlaced_954	910	5	172978648	.	+	2
LeftEndPlaced_955	328	1	5817305	.	-	1
LeftEndPlaced_956	422	17	79555506	.	+	1
LeftEndPlaced_957	349	18	108033	.	+	1
LeftEndPlaced_958	354	X	51381946	.	+	1
LeftEndPlaced_959	619	12	109972919	.	-	1
LeftEndPlaced_960	775	17	49395659	.	+	1
LeftEndPlaced_961	336	7	158485388	.	-	1
LeftEndPlaced_962	647	5	46324257	.	-	2
LeftEndPlaced_963	357	8	142744377	.	-	1
LeftEndPlaced_964	348	10	27279530	.	+	1
LeftEndPlaced_965	315	17	320087	.	-	1
LeftEndPlaced_966	384	11	113305249	.	-	1
LeftEndPlaced_967	608	6	160235495	.	+	57
LeftEndPlaced_968	1316	14	83120833	.	+	33
LeftEndPlaced_969	486	21	10755404	.	-	1
LeftEndPlaced_970	826	8	130897974	.	+	1
LeftEndPlaced_971	358	19	27288223	.	+	1
LeftEndPlaced_972	484	16	88349774	.	+	7
LeftEndPlaced_973	408	14	101516039	.	+	1
LeftEndPlaced_974	1112	2	68269979	.	-	1
LeftEndPlaced_975	524	3	90575720	.	-	1
LeftEndPlaced_976	346	3	89235027	.	+	1
LeftEndPlaced_977	1057	20	36396348	.	+	2
LeftEndPlaced_978	394	19	35836148	.	-	1
LeftEndPlaced_979	494	13	113108279	.	-	1
LeftEndPlaced_980	337	9	84387899	.	+	1
LeftEndPlaced_981	582	3	90857829	.	-	1
LeftEndPlaced_982	530	4	7130862	.	-	1
LeftEndPlaced_983	334	5	92121441	.	+	1
LeftEndPlaced_984	640	6	90964166	.	-	1
LeftEndPlaced_985	709	8	43239506	.	-	1
LeftEndPlaced_986	472	7	942623	.	-	1
LeftEndPlaced_987	392	19	2227908	.	+	1
LeftEndPlaced_988	209	X	481993	.	-	1
LeftEndPlaced_989	365	15	23818993	.	-	1
LeftEndPlaced_990	302	15	43111321	.	+	1
LeftEndPlaced_991	404	11	125599692	.	-	1
LeftEndPlaced_992	733	8	143411000	.	-	1
LeftEndPlaced_993	675	11	68889456	.	+	8
LeftEndPlaced_994	459	10	41881545	.	-	1
LeftEndPlaced_995	737	12	42119107	.	-	18
LeftEndPlaced_996	463	15	82476975	.	+	1
LeftEndPlaced_997	442	13	36594385	.	+	183
LeftEndPlaced_998	444	19	3287379	.	+	3
LeftEndPlaced_999	862	11	70803384	.	+	5
LeftEndPlaced_1000	449	7	98548463	.	+	4
LeftEndPlaced_1001	293	3	62120463	.	+	1
LeftEndPlaced_1002	622	9	41108814	.	-	1
LeftEndPlaced_1003	416	5	46912841	.	+	1
LeftEndPlaced_1004	309	11	1094618	.	+	1
LeftEndPlaced_1005	332	12	124235094	.	+	1
LeftEndPlaced_1006	413	20	31068588	.	-	1
LeftEndPlaced_1007	312	7	35559930	.	+	1
LeftEndPlaced_1008	305	2	6253214	.	-	1
LeftEndPlaced_1009	331	13	58880404	.	-	1
LeftEndPlaced_1010	990	1	155027436	.	-	1
LeftEndPlaced_1011	344	15	50257899	.	-	1
LeftEndPlaced_1012	606	10	38920068	.	+	1
LeftEndPlaced_1013	351	14	103602596	.	+	1
LeftEndPlaced_1014	524	1	53099263	.	+	4
LeftEndPlaced_1015	7389	2	131651272	.	-	2
LeftEndPlaced_1016	548	20	47895239	.	+	2
LeftEndPlaced_1017	341	17	81338300	.	-	1
LeftEndPlaced_1018	468	5	46690272	.	-	2
LeftEndPlaced_1019	342	5	167499846	.	+	1
LeftEndPlaced_1020	888	16	71384528	.	+	6
LeftEndPlaced_1021	730	13	108116056	.	-	1
LeftEndPlaced_1022	376	12	54725559	.	-	1
LeftEndPlaced_1023	320	1	102047086	.	+	1	CM000663.2 Homo sapiens chromosome 1, GRCh38 reference primary assembly	102047086	102047262	55.3125	91.525
LeftEndPlaced_1024	564	6	52708945	.	-	1
LeftEndPlaced_1025	835	3	90715156	.	-	1
LeftEndPlaced_1026	400	6	160851852	.	+	1	CM000668.2 Homo sapiens chromosome 6, GRCh38 reference primary assembly	160853485	160853275	52.75	91.943
LeftEndPlaced_1027	349	15	90647686	.	+	1
LeftEndPlaced_1028	375	11	3131898	.	-	1
LeftEndPlaced_1029	458	10	132918275	.	-	1
LeftEndPlaced_1030	509	Y	10692034	.	-	1
LeftEndPlaced_1031	336	12	132411356	.	+	1
LeftEndPlaced_1032	594	Y	56832565	.	-	1
LeftEndPlaced_1033	428	Y	10956868	.	-	1
LeftEndPlaced_1034	430	16	81146918	.	-	1
LeftEndPlaced_1035	535	7	67475053	.	-	1
LeftEndPlaced_1036	432	10	42167107	.	+	1
LeftEndPlaced_1037	584	1	2652568	.	+	1
LeftEndPlaced_1038	438	2	239642845	.	-	1
LeftEndPlaced_1039	359	21	43468160	.	-	4
LeftEndPlaced_1040	1071	19	34392194	.	+	25
LeftEndPlaced_1041	464	11	69110942	.	+	3
LeftEndPlaced_1042	414	Y	11531259	.	-	3
LeftEndPlaced_1043	375	21	5302413	.	+	1
LeftEndPlaced_1044	400	3	90879946	.	-	1
LeftEndPlaced_1045	343	13	104781404	.	-	1
LeftEndPlaced_1046	429	Y	11531210	.	+	1
LeftEndPlaced_1047	330	1	3379975	.	-	1
LeftEndPlaced_1048	231	19	9309493	.	+	1
LeftEndPlaced_1049	578	8	142217849	.	+	8
LeftEndPlaced_1050	367	17	48541803	.	-	1
LeftEndPlaced_1051	395	8	66376120	.	+	1
LeftEndPlaced_1052	1084	19	18442030	.	+	1
LeftEndPlaced_1053	416	21	10702811	.	+	1
LeftEndPlaced_1054	205	21	37712504	.	+	1
LeftEndPlaced_1055	228	2	190137862	.	+	11
LeftEndPlaced_1056	352	4	1087376	.	+	1
LeftEndPlaced_1057	547	21	13596402	.	-	2
LeftEndPlaced_1058	386	19	49802228	.	+	1
LeftEndPlaced_1059	496	17	26867139	.	-	1
LeftEndPlaced_1060	1111	2	178451162	.	-	19	GL000253.2 Homo sapiens chromosome 6 genomic contig, GRCh38 reference assembly alternate locus group ALT_REF_LOCI_4	3939433	3940165	65.7966	98.772
LeftEndPlaced_1061	300	1	182692698	.	+	1
LeftEndPlaced_1062	434	Y	11315314	.	-	1
LeftEndPlaced_1063	326	10	90708344	.	+	1
LeftEndPlaced_1064	361	17	73406002	.	+	1
LeftEndPlaced_1065	305	5	49602715	.	-	1
LeftEndPlaced_1066	681	17	41633253	.	+	5
LeftEndPlaced_1067	347	9	23175842	.	-	1
LeftEndPlaced_1068	363	19	47252119	.	-	1
LeftEndPlaced_1069	502	7	30976869	.	-	1
LeftEndPlaced_1070	551	2	149906148	.	-	1
LeftEndPlaced_1071	446	15	18265535	.	+	1
LeftEndPlaced_1072	309	3	128951563	.	+	1
LeftEndPlaced_1073	370	14	64727486	.	-	1
LeftEndPlaced_1074	384	16	85595813	.	+	1
LeftEndPlaced_1075	233	19	14649917	.	+	1
LeftEndPlaced_1076	368	3	183646385	.	+	1
LeftEndPlaced_1077	533	19	34391705	.	-	1
LeftEndPlaced_1078	464	8	123670190	.	-	1
LeftEndPlaced_1079	670	2	94501589	.	+	1
LeftEndPlaced_1080	345	1	224014597	.	+	1
LeftEndPlaced_1081	328	20	40284276	.	+	2
LeftEndPlaced_1082	949	7	154416766	.	-	1
LeftEndPlaced_1083	360	20	63134558	.	-	1
LeftEndPlaced_1084	454	20	29864031	.	-	1
LeftEndPlaced_1085	752	11	47371371	.	+	192
LeftEndPlaced_1086	649	16	34604645	.	-	1
LeftEndPlaced_1087	2342	20	56235624	.	+	4
LeftEndPlaced_1088	314	11	61463971	.	-	1
LeftEndPlaced_1089	505	1	174683078	.	-	1
LeftEndPlaced_1090	389	21	8216825	.	+	1	KI270733.1 Homo sapiens chromosome 22 unlocalized genomic contig, GRCh38 reference primary assembly	133052	133329	71.4653	92.527
LeftEndPlaced_1091	661	6	166997677	.	+	1
LeftEndPlaced_1092	777	14	16103548	.	+	1
LeftEndPlaced_1093	705	9	81197429	.	+	2
LeftEndPlaced_1094	353	14	105999422	.	-	3
LeftEndPlaced_1095	231	21	30742299	.	+	3
LeftEndPlaced_1096	899	X	101230552	.	+	1
LeftEndPlaced_1097	447	22	15957310	.	-	1
LeftEndPlaced_1098	304	18	29478546	.	+	1
LeftEndPlaced_1099	896	7	100953296	.	-	5
LeftEndPlaced_1100	437	20	28805937	.	+	1
LeftEndPlaced_1101	301	1	201357155	.	+	1
LeftEndPlaced_1102	485	4	49092854	.	-	1
LeftEndPlaced_1103	345	1	53130475	.	+	1
LeftEndPlaced_1104	392	11	1394958	.	+	1
LeftEndPlaced_1105	330	10	68701639	.	+	1	CM000679.2 Homo sapiens chromosome 17, GRCh38 reference primary assembly	44405473	44405677	61.8182	91.22
LeftEndPlaced_1106	417	X	1295139	.	-	20
LeftEndPlaced_1107	1058	7	68167814	.	+	3
LeftEndPlaced_1108	1496	20	36314370	.	-	72
LeftEndPlaced_1109	317	10	30208719	.	-	1
LeftEndPlaced_1110	390	4	49091803	.	-	1
LeftEndPlaced_1111	536	5	47052429	.	+	1
LeftEndPlaced_1112	209	18	79771531	.	+	1
LeftEndPlaced_1113	1302	3	183661079	.	+	13
LeftEndPlaced_1114	949	17	21856851	.	-	5
LeftEndPlaced_1115	565	1	38946376	.	-	170
LeftEndPlaced_1116	523	2	238909120	.	-	4
LeftEndPlaced_1117	825	19	21585722	.	-	2
LeftEndPlaced_1118	303	12	126906031	.	-	1
LeftEndPlaced_1119	1133	9	32818844	.	+	7	GL383574.1 Homo sapiens chromosome 19 genomic contig, GRCh38 reference assembly alternate locus group ALT_REF_LOCI_1	99904	99126	68.7555	99.101
LeftEndPlaced_1120	615	2	233176494	.	-	3
LeftEndPlaced_1121	366	20	63667977	.	+	1	CM000682.2 Homo sapiens chromosome 20, GRCh38 reference primary assembly	63667878	63668119	66.1202	97.934
LeftEndPlaced_1122	447	4	49149653	.	-	1
LeftEndPlaced_1123	1277	21	13455053	.	+	1
LeftEndPlaced_1124	973	2	49526523	.	+	1
LeftEndPlaced_1125	370	6	165619692	.	-	1
LeftEndPlaced_1126	655	19	4739498	.	+	3
LeftEndPlaced_1127	459	7	408234	.	+	1
LeftEndPlaced_1128	535	18	63218664	.	+	5
LeftEndPlaced_1129	403	1	6474657	.	+	1
LeftEndPlaced_1130	318	7	47921891	.	+	1
LeftEndPlaced_1131	387	5	14948886	.	-	1
LeftEndPlaced_1132	307	1	1629771	.	-	1
LeftEndPlaced_1133	542	3	49766554	.	-	1
LeftEndPlaced_1134	574	14	73332740	.	+	8
LeftEndPlaced_1135	586	1	2654910	.	-	1
LeftEndPlaced_1136	874	8	9771850	.	+	5
LeftEndPlaced_1137	333	16	2863223	.	-	1
LeftEndPlaced_1138	346	21	7950846	.	+	1
LeftEndPlaced_1139	364	6	59432494	.	+	1
LeftEndPlaced_1140	305	3	75724970	.	+	1
LeftEndPlaced_1141	351	12	37377878	.	-	1
LeftEndPlaced_1142	360	8	10408737	.	+	1
LeftEndPlaced_1143	337	15	90569508	.	-	6
LeftEndPlaced_1144	466	10	39410577	.	+	1
LeftEndPlaced_1145	251	17	82846268	.	+	1	CM000679.2 Homo sapiens chromosome 17, GRCh38 reference primary assembly	82846219	82846408	75.6972	94.211
LeftEndPlaced_1146	369	19	27362029	.	-	1
LeftEndPlaced_1147	418	3	20068130	.	+	1
LeftEndPlaced_1148	481	4	49112605	.	+	1
LeftEndPlaced_1149	307	17	44218609	.	+	1
LeftEndPlaced_1150	487	2	1720291	.	-	1
LeftEndPlaced_1151	300	5	132237681	.	-	1
LeftEndPlaced_1152	447	Y	11312967	.	-	1
LeftEndPlaced_1153	475	18	54537964	.	+	2
LeftEndPlaced_1154	325	12	131579870	.	-	1
LeftEndPlaced_1155	436	1	202205159	.	+	1
LeftEndPlaced_1156	487	21	8258118	.	-	3
LeftEndPlaced_1157	537	6	29993099	.	+	13
LeftEndPlaced_1158	457	5	49659765	.	+	1
LeftEndPlaced_1159	454	7	101191965	.	-	2
LeftEndPlaced_1160	369	17	50365066	.	+	1
LeftEndPlaced_1161	749	7	65388271	.	-	15
LeftEndPlaced_1162	365	9	128437364	.	-	2
LeftEndPlaced_1163	344	7	153112482	.	-	1
LeftEndPlaced_1164	396	7	155328719	.	+	1
LeftEndPlaced_1165	428	8	143182003	.	-	3
LeftEndPlaced_1166	674	11	68889512	.	+	34
LeftEndPlaced_1167	471	3	103749900	.	+	2
LeftEndPlaced_1168	312	11	65786985	.	+	1
LeftEndPlaced_1169	408	1	246785704	.	+	2
LeftEndPlaced_1170	322	4	8609134	.	-	2
LeftEndPlaced_1171	427	22	17974638	.	-	1
LeftEndPlaced_1172	528	20	61795137	.	-	4
LeftEndPlaced_1173	311	9	128119106	.	-	2
LeftEndPlaced_1174	503	Y	10890196	.	-	1
LeftEndPlaced_1175	509	18	11874571	.	+	10
LeftEndPlaced_1176	379	4	38535981	.	-	1
LeftEndPlaced_1177	225	7	237846	.	-	1
LeftEndPlaced_1178	937	3	105741686	.	-	1
LeftEndPlaced_1179	1607	Y	11321036	.	+	31
LeftEndPlaced_1180	415	21	19345721	.	-	2
LeftEndPlaced_1181	397	11	70169440	.	+	1
LeftEndPlaced_1182	335	8	138691664	.	+	1
LeftEndPlaced_1183	309	10	133562302	.	-	1
LeftEndPlaced_1184	574	1	224015090	.	-	1
LeftEndPlaced_1185	365	21	8233584	.	-	1
LeftEndPlaced_1186	392	9	134207685	.	-	1
LeftEndPlaced_1187	351	20	28808885	.	+	1
LeftEndPlaced_1188	737	22	47654628	.	+	2
LeftEndPlaced_1189	301	2	64376071	.	+	1
LeftEndPlaced_1190	448	8	110611137	.	-	2
LeftEndPlaced_1191	306	19	613696	.	-	1
LeftEndPlaced_1192	660	21	10716642	.	-	1
LeftEndPlaced_1193	309	18	38619415	.	+	1
LeftEndPlaced_1194	311	16	88555759	.	-	1
LeftEndPlaced_1195	823	7	63011193	.	+	2
LeftEndPlaced_1196	343	8	29297755	.	+	2
LeftEndPlaced_1197	457	1	204143366	.	+	1
LeftEndPlaced_1198	465	Y	56831465	.	+	1
LeftEndPlaced_1199	1162	2	241789921	.	+	11
LeftEndPlaced_1200	354	12	70257372	.	-	1
LeftEndPlaced_1201	496	16	9141201	.	+	3
LeftEndPlaced_1202	982	11	29694330	.	+	1	GL383530.1 Homo sapiens chromosome 5 genomic contig, GRCh38 reference assembly alternate locus group ALT_REF_LOCI_1	47987	48746	77.2912	96.974
LeftEndPlaced_1203	441	2	119693817	.	+	2
LeftEndPlaced_1204	594	3	176223142	.	+	1	KZ559101.1 Homo sapiens chromosome 3 genomic contig HSCHR3_7_CTG2_1, GRC reference assembly NOVEL PATCH for GRCh38	107646	108116	79.2929	99.363
LeftEndPlaced_1205	377	19	55448646	.	+	1
LeftEndPlaced_1206	519	19	18085336	.	+	1
LeftEndPlaced_1207	744	1	12565679	.	-	75
LeftEndPlaced_1208	419	19	37359681	.	-	2
LeftEndPlaced_1209	526	2	32916333	.	-	10
LeftEndPlaced_1210	696	16	89889839	.	+	1
LeftEndPlaced_1211	393	10	48256213	.	+	1
LeftEndPlaced_1212	401	15	42463291	.	+	1	KI270763.1 Homo sapiens chromosome 1 genomic contig, GRCh38 reference assembly alternate locus group ALT_REF_LOCI_1	89271	89040	57.8554	98.707
LeftEndPlaced_1213	379	1	30782397	.	-	2
LeftEndPlaced_1214	657	X	315846	.	+	1
LeftEndPlaced_1215	332	21	8228312	.	-	1
LeftEndPlaced_1216	618	8	1833003	.	+	12
LeftEndPlaced_1217	220	4	8742175	.	-	1
LeftEndPlaced_1218	308	16	88975177	.	-	2
LeftEndPlaced_1219	397	X	2691124	.	-	1
LeftEndPlaced_1220	425	10	38528735	.	+	1
LeftEndPlaced_1221	318	10	21514896	.	-	1
LeftEndPlaced_1222	377	12	7688857	.	+	1
LeftEndPlaced_1223	750	6	44319587	.	-	1
LeftEndPlaced_1224	433	7	66433561	.	-	9
LeftEndPlaced_1225	237	9	135361746	.	+	2
LeftEndPlaced_1226	1080	5	138582082	.	+	1
LeftEndPlaced_1227	390	5	179212689	.	+	1
LeftEndPlaced_1228	465	4	49147345	.	-	1
LeftEndPlaced_1229	304	16	3567154	.	-	1
LeftEndPlaced_1230	360	17	82272883	.	-	1
LeftEndPlaced_1231	401	2	62525417	.	-	1
LeftEndPlaced_1232	382	20	36964269	.	-	1
LeftEndPlaced_1233	420	1	246243940	.	+	1
LeftEndPlaced_1234	665	Y	11322876	.	+	2
LeftEndPlaced_1235	459	16	89046073	.	+	2
LeftEndPlaced_1236	301	7	108803939	.	+	1
LeftEndPlaced_1237	332	4	123709544	.	+	2
LeftEndPlaced_1238	495	7	150094916	.	+	1
LeftEndPlaced_1239	1105	14	88684236	.	+	31
LeftEndPlaced_1240	306	Y	11294844	.	-	1
LeftEndPlaced_1241	312	4	142793530	.	-	1
LeftEndPlaced_1242	336	12	64939414	.	-	1
LeftEndPlaced_1243	678	X	30795721	.	-	2
LeftEndPlaced_1244	426	5	112441297	.	+	1
LeftEndPlaced_1245	564	7	355982	.	+	1
LeftEndPlaced_1246	458	6	29942563	.	+	1	HLA-B*51:57_2 AC:HLA03355.1	1	270	58.952	98.519
LeftEndPlaced_1247	442	21	8228964	.	-	1
LeftEndPlaced_1248	582	19	41914790	.	-	1
LeftEndPlaced_1249	315	4	1761438	.	+	2
LeftEndPlaced_1250	1028	6	170114004	.	-	64
LeftEndPlaced_1251	794	X	48750979	.	-	3
LeftEndPlaced_1252	357	17	21299638	.	-	1
LeftEndPlaced_1253	533	15	20342370	.	+	3
LeftEndPlaced_1254	346	13	85460574	.	-	1
LeftEndPlaced_1255	375	7	62379765	.	+	4
LeftEndPlaced_1256	753	11	55081205	.	+	1
LeftEndPlaced_1257	365	13	86104960	.	+	1
LeftEndPlaced_1258	326	X	18868798	.	+	1
LeftEndPlaced_1259	342	12	80805965	.	-	1	CM000669.2 Homo sapiens chromosome 7, GRCh38 reference primary assembly	146959619	146959437	53.2164	90.217
LeftEndPlaced_1260	221	21	20017713	.	+	1
LeftEndPlaced_1261	644	5	49658621	.	-	1
LeftEndPlaced_1262	538	7	915092	.	+	38
LeftEndPlaced_1263	577	14	27171210	.	-	1
LeftEndPlaced_1264	362	X	1825309	.	+	1
LeftEndPlaced_1265	454	2	90381702	.	+	2
LeftEndPlaced_1266	485	21	6565907	.	+	1
LeftEndPlaced_1267	619	17	40974467	.	-	2	GL877875.1 Homo sapiens chromosome 12 genomic contig, GRCh38 reference assembly alternate locus group ALT_REF_LOCI_1	47365	46900	73.6672	94.549
LeftEndPlaced_1268	335	20	50258472	.	-	2
LeftEndPlaced_1269	526	4	188520576	.	-	1
LeftEndPlaced_1270	805	7	68169506	.	-	1
LeftEndPlaced_1271	1515	X	4241999	.	-	22
LeftEndPlaced_1272	331	3	109079060	.	-	1
LeftEndPlaced_1273	326	3	155950016	.	-	1
LeftEndPlaced_1274	244	7	144223628	.	+	1
LeftEndPlaced_1275	389	21	7939569	.	-	1
LeftEndPlaced_1276	682	1	200721435	.	-	1
LeftEndPlaced_1277	421	3	197385973	.	-	1
LeftEndPlaced_1278	675	5	113146300	.	-	263
LeftEndPlaced_1279	319	6	168992178	.	-	1	CM000668.2 Homo sapiens chromosome 6, GRCh38 reference primary assembly	168992308	168992111	61.442	92.079
LeftEndPlaced_1280	323	22	22757698	.	+	1
LeftEndPlaced_1281	834	X	30795486	.	+	5
LeftEndPlaced_1282	636	14	16098080	.	-	1
LeftEndPlaced_1283	450	3	188511204	.	+	1
LeftEndPlaced_1284	368	7	5791828	.	+	1
LeftEndPlaced_1285	397	2	91406128	.	-	3
LeftEndPlaced_1286	404	1	789788	.	-	1
LeftEndPlaced_1287	438	7	98548382	.	+	1
LeftEndPlaced_1288	1473	4	132617158	.	+	24
LeftEndPlaced_1289	567	18	112385	.	-	10
LeftEndPlaced_1290	302	14	24453604	.	+	1	KI270722.1 Homo sapiens chromosome 14 unlocalized genomic contig, GRCh38 reference primary assembly	84638	84432	67.8808	90.865
LeftEndPlaced_1291	405	3	197387185	.	-	1
LeftEndPlaced_1292	305	11	83467811	.	+	1
LeftEndPlaced_1293	860	16	69919239	.	-	5
LeftEndPlaced_1294	380	19	9785809	.	+	1
LeftEndPlaced_1295	408	20	31075314	.	-	1
LeftEndPlaced_1296	2109	1	193497853	.	-	5
LeftEndPlaced_1297	319	10	115950810	.	-	1
LeftEndPlaced_1298	376	8	25714874	.	-	1
LeftEndPlaced_1299	311	5	148705542	.	+	1
LeftEndPlaced_1300	389	1	104036715	.	-	1
LeftEndPlaced_1301	432	4	49104717	.	+	1
LeftEndPlaced_1302	344	1	227493334	.	-	2
LeftEndPlaced_1303	420	10	42171893	.	+	2
LeftEndPlaced_1304	369	11	29724799	.	-	1
LeftEndPlaced_1305	453	4	134511739	.	-	2
LeftEndPlaced_1306	442	4	49097778	.	+	1
LeftEndPlaced_1307	379	14	106000344	.	+	1
LeftEndPlaced_1308	1512	14	106470841	.	+	1
LeftEndPlaced_1309	408	6	157313475	.	-	1
LeftEndPlaced_1310	546	4	49121273	.	-	1
LeftEndPlaced_1311	326	13	112149616	.	-	2
LeftEndPlaced_1312	1319	13	97675196	.	+	5
LeftEndPlaced_1313	1231	8	53594013	.	+	80
LeftEndPlaced_1314	365	10	41880316	.	+	1
LeftEndPlaced_1315	378	6	154511717	.	+	1
LeftEndPlaced_1316	461	6	170066117	.	+	1
LeftEndPlaced_1317	450	17	26820377	.	-	1
LeftEndPlaced_1318	369	11	91402256	.	-	1
LeftEndPlaced_1319	365	13	40677714	.	+	1	CM000674.2 Homo sapiens chromosome 12, GRCh38 reference primary assembly	106347582	106347767	50.6849	90.86
LeftEndPlaced_1320	326	6	164931740	.	+	1
LeftEndPlaced_1321	624	9	43320744	.	-	1
LeftEndPlaced_1322	500	1	202204486	.	+	1
LeftEndPlaced_1323	565	3	113452732	.	-	1
LeftEndPlaced_1324	730	8	138691799	.	-	5
LeftEndPlaced_1325	346	4	180158032	.	+	1
LeftEndPlaced_1326	306	21	10755128	.	-	1
LeftEndPlaced_1327	326	20	29651590	.	+	1	CM000682.2 Homo sapiens chromosome 20, GRCh38 reference primary assembly	25908980	25908765	65.0307	90.278
LeftEndPlaced_1328	533	9	696299	.	-	2
LeftEndPlaced_1329	719	6	137255012	.	-	1
LeftEndPlaced_1330	306	12	163210	.	+	1
LeftEndPlaced_1331	472	7	57491407	.	+	2
LeftEndPlaced_1332	858	6	34071438	.	+	8
LeftEndPlaced_1333	422	7	35924951	.	-	32
LeftEndPlaced_1334	427	2	67122829	.	-	16
LeftEndPlaced_1335	314	Y	11327624	.	+	1
LeftEndPlaced_1336	846	5	9970741	.	+	166
LeftEndPlaced_1337	235	5	39444966	.	+	1
LeftEndPlaced_1338	885	22	12693538	.	-	24
LeftEndPlaced_1339	314	2	213911852	.	+	1
LeftEndPlaced_1340	339	5	117401951	.	+	1
LeftEndPlaced_1341	325	8	5300595	.	-	1
LeftEndPlaced_1342	452	16	8640892	.	-	2
LeftEndPlaced_1343	390	10	41881945	.	+	2
LeftEndPlaced_1344	324	8	141872451	.	-	1
LeftEndPlaced_1345	447	3	8065577	.	-	1
LeftEndPlaced_1346	388	20	28949096	.	+	1
LeftEndPlaced_1347	832	X	128469475	.	-	7
LeftEndPlaced_1348	360	12	74615966	.	-	1
LeftEndPlaced_1349	655	4	49278149	.	+	2	CM000684.2 Homo sapiens chromosome 22, GRCh38 reference primary assembly	11704097	11703629	70.9924	92.537
LeftEndPlaced_1350	371	1	227370563	.	-	1
LeftEndPlaced_1351	324	20	30996260	.	-	1
LeftEndPlaced_1352	1430	6	168240289	.	+	153
LeftEndPlaced_1353	414	19	39795575	.	-	1
LeftEndPlaced_1354	412	19	27564393	.	+	7
LeftEndPlaced_1355	476	15	70531465	.	+	1
LeftEndPlaced_1356	451	7	129220050	.	+	1
LeftEndPlaced_1357	508	6	157314334	.	-	1
LeftEndPlaced_1358	506	1	4065431	.	-	2
LeftEndPlaced_1359	319	11	76802155	.	+	1
LeftEndPlaced_1360	477	4	49657417	.	+	1
LeftEndPlaced_1361	221	13	113375931	.	-	1
LeftEndPlaced_1362	515	Y	11322400	.	-	1
LeftEndPlaced_1363	359	20	28823861	.	-	1
LeftEndPlaced_1364	934	2	91442017	.	-	12
LeftEndPlaced_1365	757	1	63045884	.	+	5
LeftEndPlaced_1366	308	18	3016165	.	+	1
LeftEndPlaced_1367	386	20	28194069	.	+	1
LeftEndPlaced_1368	534	10	41863294	.	+	1
LeftEndPlaced_1369	312	21	10124220	.	+	1
LeftEndPlaced_1370	306	1	196411011	.	-	1
LeftEndPlaced_1371	505	X	1307490	.	-	2
LeftEndPlaced_1372	398	20	31059893	.	-	1
LeftEndPlaced_1373	318	19	54468923	.	-	1	KI270938.1 Homo sapiens chromosome 19 genomic contig, GRCh38 reference assembly alternate locus group ALT_REF_LOCI_9	451340	451152	59.434	91.237
LeftEndPlaced_1374	357	12	83045689	.	-	1
LeftEndPlaced_1375	517	16	34764946	.	-	1
LeftEndPlaced_1376	406	22	35463532	.	-	4
LeftEndPlaced_1377	328	14	16097746	.	-	1
LeftEndPlaced_1378	467	5	552789	.	+	1
LeftEndPlaced_1379	383	4	7386791	.	-	1
LeftEndPlaced_1380	495	17	7144798	.	+	1
LeftEndPlaced_1381	616	20	28813402	.	+	2
LeftEndPlaced_1382	361	10	478036	.	-	3
LeftEndPlaced_1383	207	10	1015578	.	+	1
LeftEndPlaced_1384	403	7	1238210	.	-	1
LeftEndPlaced_1385	336	7	60995761	.	+	1
LeftEndPlaced_1386	805	3	108741654	.	-	2
LeftEndPlaced_1387	567	7	57895493	.	-	1
LeftEndPlaced_1388	314	10	15196725	.	+	1
LeftEndPlaced_1389	620	7	63013986	.	+	2
LeftEndPlaced_1390	385	12	55745732	.	-	1
LeftEndPlaced_1391	319	21	8233759	.	-	1
LeftEndPlaced_1392	850	7	100958708	.	+	6
LeftEndPlaced_1393	387	1	248409014	.	+	1
LeftEndPlaced_1394	347	18	79634080	.	-	1
LeftEndPlaced_1395	642	6	1250783	.	+	36
LeftEndPlaced_1396	568	1	5671313	.	-	90
LeftEndPlaced_1397	1795	12	108578626	.	+	3
LeftEndPlaced_1398	356	22	49973543	.	-	1
LeftEndPlaced_1399	428	12	69174362	.	+	1
LeftEndPlaced_1400	930	20	44404780	.	-	45
LeftEndPlaced_1401	322	11	25819431	.	-	1
LeftEndPlaced_1402	864	8	40820185	.	-	3
LeftEndPlaced_1403	363	5	138091796	.	-	1
LeftEndPlaced_1404	442	6	166030884	.	-	1
LeftEndPlaced_1405	2832	X	26434536	.	-	5
LeftEndPlaced_1406	327	8	115768485	.	-	2
LeftEndPlaced_1407	264	19	310684	.	-	1
LeftEndPlaced_1408	576	9	88973878	.	-	3
LeftEndPlaced_1409	410	6	34437313	.	+	1
LeftEndPlaced_1410	343	2	240786778	.	+	1
LeftEndPlaced_1411	511	11	118423111	.	+	1
LeftEndPlaced_1412	335	3	43524289	.	-	8
LeftEndPlaced_1413	300	6	29918587	.	-	1
LeftEndPlaced_1414	319	12	131576923	.	-	1	KI270836.1 Homo sapiens chromosome 12 genomic contig, GRCh38 reference assembly alternate locus group ALT_REF_LOCI_1	35342	35171	53.9185	91.86
LeftEndPlaced_1415	364	10	42095124	.	-	1	KI270709.1 Homo sapiens chromosome 1 unlocalized genomic contig, GRCh38 reference primary assembly	9118	9318	53.8462	90.099
LeftEndPlaced_1416	336	15	70531388	.	+	1
LeftEndPlaced_1417	422	19	55024286	.	+	1
LeftEndPlaced_1418	343	1	49402630	.	-	1
LeftEndPlaced_1419	306	10	133687218	.	+	1
LeftEndPlaced_1420	631	10	38527168	.	+	7
LeftEndPlaced_1421	316	9	136099710	.	+	1
LeftEndPlaced_1422	421	12	127906464	.	+	2
LeftEndPlaced_1423	409	7	142248492	.	-	1
LeftEndPlaced_1424	434	18	75246445	.	-	1
LeftEndPlaced_1425	336	16	4344723	.	-	1
LeftEndPlaced_1426	356	6	166450005	.	-	3
LeftEndPlaced_1427	360	10	104783	.	-	1
LeftEndPlaced_1428	620	19	54903303	.	-	2
LeftEndPlaced_1429	363	3	197459735	.	-	1
LeftEndPlaced_1430	402	20	38194543	.	+	1
LeftEndPlaced_1431	213	3	25249902	.	-	1
LeftEndPlaced_1432	247	16	83950804	.	-	1
LeftEndPlaced_1433	312	9	116783287	.	-	1
LeftEndPlaced_1434	357	17	11604040	.	+	1
LeftEndPlaced_1435	657	4	49102820	.	-	1
LeftEndPlaced_1436	357	7	57992120	.	-	1
LeftEndPlaced_1437	833	19	2776978	.	+	1
LeftEndPlaced_1438	3220	16	47779596	.	+	1
LeftEndPlaced_1439	422	6	60238688	.	+	1
LeftEndPlaced_1440	407	19	15778898	.	+	1
LeftEndPlaced_1441	627	X	55652526	.	-	8	CM000685.2 Homo sapiens chromosome X, GRCh38 reference primary assembly	52858380	52857974	64.9123	90.22
LeftEndPlaced_1442	384	21	43262737	.	-	1
LeftEndPlaced_1443	578	1	2654242	.	-	1
LeftEndPlaced_1444	676	17	79701613	.	+	1
LeftEndPlaced_1445	784	6	29898042	.	-	5
LeftEndPlaced_1446	383	21	32342652	.	-	1
LeftEndPlaced_1447	206	2	33792584	.	+	6
LeftEndPlaced_1448	398	9	41104750	.	-	1
LeftEndPlaced_1449	687	1	53646557	.	+	1
LeftEndPlaced_1450	310	3	79870276	.	-	1
LeftEndPlaced_1451	361	3	169857365	.	+	1
LeftEndPlaced_1452	369	22	16359309	.	-	1
LeftEndPlaced_1453	378	15	20343237	.	+	2
LeftEndPlaced_1454	700	6	32599518	.	+	5
LeftEndPlaced_1455	427	20	38194601	.	-	1
LeftEndPlaced_1456	307	7	100310101	.	-	1
LeftEndPlaced_1457	307	1	246200279	.	+	1
LeftEndPlaced_1458	444	17	1276786	.	-	3
LeftEndPlaced_1459	270	8	2395906	.	+	1
LeftEndPlaced_1460	310	5	176428194	.	-	1
LeftEndPlaced_1461	509	6	153424542	.	+	2
LeftEndPlaced_1462	340	15	57256544	.	+	1
LeftEndPlaced_1463	377	7	71680594	.	+	1
LeftEndPlaced_1464	674	4	49651617	.	-	1
LeftEndPlaced_1465	321	6	29935852	.	+	2
LeftEndPlaced_1466	435	8	142256390	.	+	3
LeftEndPlaced_1467	696	Y	56829097	.	-	6
LeftEndPlaced_1468	322	1	962079	.	+	3
LeftEndPlaced_1469	415	18	79395486	.	+	1
LeftEndPlaced_1470	215	2	241774665	.	-	1
LeftEndPlaced_1471	461	17	22146339	.	-	2
LeftEndPlaced_1472	976	3	52676088	.	+	46
[truncated: 11,545 more rows]

## Sheet: Supplementary Data 2
Sequence ID	Length	Number of individuals	Alignment Scaffold	Align Start	Align End	Align Ctg Coverage	Align Ctg Identity
Unplaced_13545	347	1
Unplaced_13546	347	1
Unplaced_13547	347	1
Unplaced_13548	347	1
Unplaced_13549	347	1
Unplaced_13550	347	1
Unplaced_13551	347	1
Unplaced_13552	347	1
Unplaced_13553	347	1
Unplaced_13554	347	1
Unplaced_13555	322	1
Unplaced_13556	322	1
Unplaced_13557	519	1
Unplaced_13558	519	1
Unplaced_13559	519	1
Unplaced_13560	519	2
Unplaced_13561	519	1
Unplaced_13562	519	4
Unplaced_13563	519	2
Unplaced_13564	519	1
Unplaced_13565	519	3
Unplaced_13566	519	1
Unplaced_13567	324	1
Unplaced_13568	324	1
Unplaced_13569	322	1
Unplaced_13570	231	1
Unplaced_13571	1750	1
Unplaced_13572	1750	2
Unplaced_13573	322	1
Unplaced_13574	322	1
Unplaced_13575	231	1
Unplaced_13576	1751	13
Unplaced_13577	1750	2
Unplaced_13578	1751	4
Unplaced_13579	1751	10
Unplaced_13580	1750	7
Unplaced_13581	1750	1
Unplaced_13582	1750	1
Unplaced_13583	1750	1
Unplaced_13584	231	1
Unplaced_13585	231	1
Unplaced_13586	231	1
Unplaced_13587	377	1
Unplaced_13588	322	1
Unplaced_13589	231	1
Unplaced_13590	377	1
Unplaced_13591	231	1
Unplaced_13592	326	1
Unplaced_13593	224	1
Unplaced_13594	563	1
Unplaced_13595	322	1
Unplaced_13596	324	2	CM000671.2 Homo sapiens chromosome 9, GRCh38 reference primary assembly	63833333	63833510	54.6296	91.061
Unplaced_13597	324	1
Unplaced_13598	289	1
Unplaced_13599	289	1
Unplaced_13600	289	1
Unplaced_13601	289	1
Unplaced_13602	289	2	GL383574.1 Homo sapiens chromosome 19 genomic contig, GRCh38 reference assembly alternate locus group ALT_REF_LOCI_1	95141	94788	54.9142	94.93
Unplaced_13603	324	1
Unplaced_13604	289	1
Unplaced_13605	289	1
Unplaced_13606	324	1
Unplaced_13607	324	1
Unplaced_13608	308	1
Unplaced_13609	322	1
Unplaced_13610	324	1
Unplaced_13611	324	1
Unplaced_13612	308	1
Unplaced_13613	377	1
Unplaced_13614	324	1
Unplaced_13615	319	1
Unplaced_13616	377	1
Unplaced_13617	1081	8
Unplaced_13618	1081	1
Unplaced_13619	209	1
Unplaced_13620	1081	4
Unplaced_13621	1081	1
Unplaced_13622	1081	1
Unplaced_13623	1081	1
Unplaced_13624	1082	1
Unplaced_13625	1082	2
Unplaced_13626	1081	1
Unplaced_13627	1082	2
Unplaced_13628	209	1
Unplaced_13629	290	1
Unplaced_13630	209	1
Unplaced_13631	209	1
Unplaced_13632	209	1
Unplaced_13633	230	1	KI270772.1 Homo sapiens chromosome 2 genomic contig, GRCh38 reference assembly alternate locus group ALT_REF_LOCI_1	122159	122387	73.0519	90.517
Unplaced_13634	209	1
Unplaced_13635	290	1
Unplaced_13636	209	1
Unplaced_13637	209	1
Unplaced_13638	337	1
Unplaced_13639	494	1
Unplaced_13640	312	1
Unplaced_13641	230	1
Unplaced_13642	338	1
Unplaced_13643	462	1
Unplaced_13644	462	1
Unplaced_13645	328	1
Unplaced_13646	462	1
Unplaced_13647	462	1
Unplaced_13648	462	1
Unplaced_13649	462	1
Unplaced_13650	462	2
Unplaced_13651	462	1
Unplaced_13652	462	1
Unplaced_13653	462	1
Unplaced_13654	230	1
Unplaced_13655	338	1
Unplaced_13656	230	1
Unplaced_13657	338	1
Unplaced_13658	230	1
Unplaced_13659	494	1
Unplaced_13660	305	1
Unplaced_13661	466	1
Unplaced_13662	328	1
Unplaced_13663	494	1
Unplaced_13664	322	1
Unplaced_13665	323	1
Unplaced_13666	230	1
Unplaced_13667	494	17
Unplaced_13668	304	1
Unplaced_13669	304	1
Unplaced_13670	227	1
Unplaced_13671	494	1
Unplaced_13672	227	1
Unplaced_13673	227	1
Unplaced_13674	328	1
Unplaced_13675	328	1
Unplaced_13676	328	1
Unplaced_13677	494	33
Unplaced_13678	328	1
Unplaced_13679	328	1
Unplaced_13680	328	1
Unplaced_13681	328	1
Unplaced_13682	328	1
Unplaced_13683	494	1
Unplaced_13684	527	1
Unplaced_13685	341	1
Unplaced_13686	341	1
Unplaced_13687	341	1	KQ983258.1 Homo sapiens chromosome 4 genomic contig HSCHR4_11_CTG12, GRC reference assembly NOVEL PATCH for GRCh38	115080	115377	51.6522	91.275
Unplaced_13688	341	1
Unplaced_13689	341	1
Unplaced_13690	341	1
Unplaced_13691	341	1	GL383571.1 Homo sapiens chromosome 18 genomic contig, GRCh38 reference assembly alternate locus group ALT_REF_LOCI_1	97880	98439	74.5672	100
Unplaced_13692	341	1
Unplaced_13693	341	1	ML143377.1 Homo sapiens chromosome 21 genomic contig HG2513_PATCH, GRC reference assembly FIX PATCH for GRCh38	472459	472232	66.5689	92.982
Unplaced_13694	341	1
Unplaced_13695	409	1
Unplaced_13696	409	1
Unplaced_13697	409	1
Unplaced_13698	409	1
Unplaced_13699	409	1
Unplaced_13700	409	1
Unplaced_13701	409	1
Unplaced_13702	409	1
Unplaced_13703	409	1
Unplaced_13704	409	2
Unplaced_13705	308	1
Unplaced_13706	416	1
Unplaced_13707	416	1
Unplaced_13708	416	1
Unplaced_13709	416	1
Unplaced_13710	416	1
Unplaced_13711	416	1
Unplaced_13712	416	1
Unplaced_13713	416	1
Unplaced_13714	416	1
Unplaced_13715	416	1
Unplaced_13716	304	1	KI270749.1 Homo sapiens unplaced genomic contig, GRCh38 reference primary assembly	138538	138300	78.6184	96.234
Unplaced_13717	289	1
Unplaced_13718	209	1
Unplaced_13719	326	1
Unplaced_13720	337	1
Unplaced_13721	337	1
Unplaced_13722	337	1
Unplaced_13723	337	1
Unplaced_13724	337	1
Unplaced_13725	337	1
Unplaced_13726	337	1	CM000681.2 Homo sapiens chromosome 19, GRCh38 reference primary assembly	52016391	52016207	54.5994	90.323
Unplaced_13727	337	1	CM000664.2 Homo sapiens chromosome 2, GRCh38 reference primary assembly	15812551	15812794	72.1068	94.286
Unplaced_13728	337	1
Unplaced_13729	337	1
Unplaced_13730	300	1
Unplaced_13731	300	1
Unplaced_13732	300	1
Unplaced_13733	300	1
Unplaced_13734	300	1
Unplaced_13735	300	1
Unplaced_13736	289	1
Unplaced_13737	413	1
Unplaced_13738	413	3
Unplaced_13739	413	1
Unplaced_13740	413	1
Unplaced_13741	413	1	KI270784.1 Homo sapiens chromosome 3 genomic contig, GRCh38 reference assembly alternate locus group ALT_REF_LOCI_1	672	347	78.9346	96.012
Unplaced_13742	413	1
Unplaced_13743	413	1
Unplaced_13744	413	1	KI270856.1 Homo sapiens chromosome 16 genomic contig, GRCh38 reference assembly alternate locus group ALT_REF_LOCI_1	2080	1604	78.9735	98.952
Unplaced_13745	413	1
Unplaced_13746	413	1
Unplaced_13747	263	1
Unplaced_13748	263	1
Unplaced_13749	263	1
Unplaced_13750	263	1
Unplaced_13751	263	1
Unplaced_13752	263	2
Unplaced_13753	263	1
Unplaced_13754	263	1
Unplaced_13755	263	1	KI270765.1 Homo sapiens chromosome 1 genomic contig, GRCh38 reference assembly alternate locus group ALT_REF_LOCI_1	142771	143083	58.0705	93.61
Unplaced_13756	263	1
Unplaced_13757	289	1	CM000671.2 Homo sapiens chromosome 9, GRCh38 reference primary assembly	42947513	42947244	56.6038	90.37
Unplaced_13758	305	1
Unplaced_13759	224	1
Unplaced_13760	289	1
Unplaced_13761	209	1
Unplaced_13762	209	1	CM000673.2 Homo sapiens chromosome 11, GRCh38 reference primary assembly	69920204	69919976	52.2936	92.576
Unplaced_13763	209	1
Unplaced_13764	209	1
Unplaced_13765	209	1
Unplaced_13766	209	1
Unplaced_13767	209	1
Unplaced_13768	209	1
Unplaced_13769	328	1
Unplaced_13770	209	1
Unplaced_13771	209	1
Unplaced_13772	380	1
Unplaced_13773	305	1
Unplaced_13774	209	1
Unplaced_13775	305	1
Unplaced_13776	289	1
Unplaced_13777	305	1
Unplaced_13778	224	1
Unplaced_13779	305	1
Unplaced_13780	305	1
Unplaced_13781	380	1
Unplaced_13782	305	1
Unplaced_13783	209	1
Unplaced_13784	208	1
Unplaced_13785	305	1
Unplaced_13786	289	1
Unplaced_13787	305	1
Unplaced_13788	209	1
Unplaced_13789	210	1
Unplaced_13790	342	1
Unplaced_13791	342	1
Unplaced_13792	342	1
Unplaced_13793	342	1	CM000678.2 Homo sapiens chromosome 16, GRCh38 reference primary assembly	66920705	66920936	67.8363	93.103
Unplaced_13794	342	1
Unplaced_13795	342	2
Unplaced_13796	342	1
Unplaced_13797	342	1
Unplaced_13798	342	1
Unplaced_13799	342	1
Unplaced_13800	287	1
Unplaced_13801	287	1
Unplaced_13802	287	1
Unplaced_13803	287	1
Unplaced_13804	287	1
Unplaced_13805	287	1
Unplaced_13806	287	1
Unplaced_13807	287	1
Unplaced_13808	287	1
Unplaced_13809	287	1
Unplaced_13810	320	1
Unplaced_13811	320	1	CM000684.2 Homo sapiens chromosome 22, GRCh38 reference primary assembly	16903770	16904020	78.4375	98.008
Unplaced_13812	320	1	KI270742.1 Homo sapiens unplaced genomic contig, GRCh38 reference primary assembly	34509	34739	72.1875	96.97
Unplaced_13813	320	1
Unplaced_13814	320	1
Unplaced_13815	320	1
Unplaced_13816	320	1
Unplaced_13817	320	1
Unplaced_13818	320	1
Unplaced_13819	320	1
Unplaced_13820	255	1	KI270879.1 Homo sapiens chromosome 22 genomic contig, GRCh38 reference assembly alternate locus group ALT_REF_LOCI_1	259641	260003	73.1855	100
Unplaced_13821	294	1
Unplaced_13822	244	1
Unplaced_13823	244	1
Unplaced_13824	244	1
Unplaced_13825	294	1
Unplaced_13826	244	1
Unplaced_13827	244	1
Unplaced_13828	244	1
Unplaced_13829	244	1
Unplaced_13830	321	1
Unplaced_13831	250	1
Unplaced_13832	244	1	CM000681.2 Homo sapiens chromosome 19, GRCh38 reference primary assembly	28387024	28387202	58.1169	92.737
Unplaced_13833	244	1
Unplaced_13834	358	1
Unplaced_13835	358	1
Unplaced_13836	358	1
Unplaced_13837	358	1
Unplaced_13838	358	1
Unplaced_13839	358	1
Unplaced_13840	358	1
Unplaced_13841	358	1
Unplaced_13842	358	1
Unplaced_13843	358	1
Unplaced_13844	308	1
Unplaced_13845	254	1	CM000670.2 Homo sapiens chromosome 8, GRCh38 reference primary assembly	124368239	124368493	73.6232	90.625
Unplaced_13846	306	1
Unplaced_13847	294	1
Unplaced_13848	294	1
Unplaced_13849	289	1
Unplaced_13850	294	1
Unplaced_13851	305	1
Unplaced_13852	294	1
Unplaced_13853	217	1
Unplaced_13854	306	1
Unplaced_13855	328	1
Unplaced_13856	308	1
Unplaced_13857	304	1
Unplaced_13858	294	1
Unplaced_13859	294	1
Unplaced_13860	321	1
Unplaced_13861	321	1
Unplaced_13862	481	1
Unplaced_13863	481	1
Unplaced_13864	321	1
Unplaced_13865	321	1
Unplaced_13866	877	1
Unplaced_13867	877	3
Unplaced_13868	877	1
Unplaced_13869	877	56
Unplaced_13870	877	1
Unplaced_13871	877	1
Unplaced_13872	877	1
Unplaced_13873	877	2
Unplaced_13874	877	1
Unplaced_13875	877	1
Unplaced_13876	313	1	CM000669.2 Homo sapiens chromosome 7, GRCh38 reference primary assembly	96494868	96495099	74.1214	90.948
Unplaced_13877	313	1	CM000682.2 Homo sapiens chromosome 20, GRCh38 reference primary assembly	29878125	29878637	76.6566	90.272
Unplaced_13878	313	1
Unplaced_13879	313	1
Unplaced_13880	313	1
Unplaced_13881	313	3
Unplaced_13882	313	1
Unplaced_13883	313	1
Unplaced_13884	313	1
Unplaced_13885	403	1
Unplaced_13886	403	1
Unplaced_13887	247	1
Unplaced_13888	203	1
Unplaced_13889	318	1
Unplaced_13890	426	1
Unplaced_13891	426	1
Unplaced_13892	426	2
Unplaced_13893	426	1
Unplaced_13894	426	1
Unplaced_13895	426	1
Unplaced_13896	426	1
Unplaced_13897	426	1
Unplaced_13898	426	1
Unplaced_13899	426	1
Unplaced_13900	317	1
Unplaced_13901	380	1
Unplaced_13902	216	1
Unplaced_13903	216	1
Unplaced_13904	216	1
Unplaced_13905	216	1
Unplaced_13906	217	1
Unplaced_13907	321	1
Unplaced_13908	216	1
Unplaced_13909	216	1
Unplaced_13910	216	1
Unplaced_13911	403	3
Unplaced_13912	321	1
Unplaced_13913	242	1
Unplaced_13914	403	1
Unplaced_13915	255	1
Unplaced_13916	312	1
Unplaced_13917	312	1
Unplaced_13918	312	1
Unplaced_13919	312	1
Unplaced_13920	312	1
Unplaced_13921	380	2
Unplaced_13922	312	1
Unplaced_13923	321	1
Unplaced_13924	312	1
Unplaced_13925	312	1
Unplaced_13926	217	1
Unplaced_13927	321	1	CM000665.2 Homo sapiens chromosome 3, GRCh38 reference primary assembly	120307510	120307706	61.3707	92.929
Unplaced_13928	241	1
Unplaced_13929	308	1
Unplaced_13930	328	1
Unplaced_13931	328	1
Unplaced_13932	302	1
Unplaced_13933	478	1
Unplaced_13934	308	1
Unplaced_13935	307	1
Unplaced_13936	211	1
Unplaced_13937	211	1
Unplaced_13938	211	1
Unplaced_13939	211	1
Unplaced_13940	211	1
Unplaced_13941	211	1
Unplaced_13942	211	1
Unplaced_13943	211	1
Unplaced_13944	211	1
Unplaced_13945	211	1
Unplaced_13946	485	3
Unplaced_13947	485	1
Unplaced_13948	361	1
Unplaced_13949	361	1
Unplaced_13950	361	1
Unplaced_13951	361	1
Unplaced_13952	361	1
Unplaced_13953	361	1
Unplaced_13954	486	1
Unplaced_13955	486	1
Unplaced_13956	486	1
Unplaced_13957	486	1
Unplaced_13958	485	1
Unplaced_13959	486	1
Unplaced_13960	485	1	CM000670.2 Homo sapiens chromosome 8, GRCh38 reference primary assembly	85643830	85643586	50.5155	98.78
Unplaced_13961	485	1
Unplaced_13962	357	1
Unplaced_13963	357	1
Unplaced_13964	357	1
Unplaced_13965	357	1
Unplaced_13966	357	1
Unplaced_13967	357	1
Unplaced_13968	357	1
Unplaced_13969	357	1	KZ559109.1 Homo sapiens chromosome 11 genomic contig HG2114_PATCH, GRC reference assembly FIX PATCH for GRCh38	70279	69999	78.7115	100
Unplaced_13970	340	1
Unplaced_13971	340	1
Unplaced_13972	340	1
Unplaced_13973	478	1
Unplaced_13974	340	1
Unplaced_13975	340	1
Unplaced_13976	357	1
Unplaced_13977	357	1
Unplaced_13978	343	1
Unplaced_13979	343	1
Unplaced_13980	334	2
Unplaced_13981	334	1
Unplaced_13982	237	1
Unplaced_13983	343	1
Unplaced_13984	343	1
Unplaced_13985	343	1
Unplaced_13986	343	1
Unplaced_13987	343	1
Unplaced_13988	343	1
Unplaced_13989	343	1
Unplaced_13990	343	1
Unplaced_13991	328	1
Unplaced_13992	328	1
Unplaced_13993	328	1
Unplaced_13994	328	1
Unplaced_13995	328	1
Unplaced_13996	328	1
Unplaced_13997	328	1
Unplaced_13998	328	1
Unplaced_13999	328	2
Unplaced_14000	328	1
Unplaced_14001	237	1
Unplaced_14002	331	1
Unplaced_14003	331	1
Unplaced_14004	331	1
Unplaced_14005	331	1
Unplaced_14006	331	1
Unplaced_14007	331	1
Unplaced_14008	331	1
Unplaced_14009	331	1
Unplaced_14010	331	1
Unplaced_14011	331	1
Unplaced_14012	237	1
Unplaced_14013	320	1
Unplaced_14014	380	1
Unplaced_14015	320	1
Unplaced_14016	320	1
Unplaced_14017	320	1
Unplaced_14018	320	1
Unplaced_14019	320	1
Unplaced_14020	478	2
Unplaced_14021	217	1
Unplaced_14022	314	1
Unplaced_14023	310	1
Unplaced_14024	320	1
Unplaced_14025	320	1
Unplaced_14026	314	1
Unplaced_14027	348	1
Unplaced_14028	348	1
Unplaced_14029	216	1
Unplaced_14030	348	1
Unplaced_14031	355	1
Unplaced_14032	355	1
Unplaced_14033	315	1
Unplaced_14034	348	1
Unplaced_14035	315	1
Unplaced_14036	315	1
Unplaced_14037	315	1
Unplaced_14038	315	1
Unplaced_14039	355	1
Unplaced_14040	348	1
Unplaced_14041	355	1
Unplaced_14042	355	1
Unplaced_14043	355	1
Unplaced_14044	355	1	KQ983256.1 Homo sapiens chromosome 2 genomic contig HSCHR2_6_CTG7_2, GRC reference assembly NOVEL PATCH for GRCh38	338459	338734	77.7465	99.275
Unplaced_14045	355	1
Unplaced_14046	355	1
Unplaced_14047	1112	1
Unplaced_14048	1112	2
Unplaced_14049	344	1
Unplaced_14050	344	1
Unplaced_14051	344	1	CM000664.2 Homo sapiens chromosome 2, GRCh38 reference primary assembly	159898908	159898731	51.7442	90.449
Unplaced_14052	344	1
Unplaced_14053	344	1
Unplaced_14054	344	1
Unplaced_14055	1113	8
Unplaced_14056	1113	1
Unplaced_14057	1113	1
Unplaced_14058	1113	1
Unplaced_14059	1113	1
Unplaced_14060	1113	1
Unplaced_14061	1113	1
Unplaced_14062	1112	2
Unplaced_14063	313	1
Unplaced_14064	358	1
Unplaced_14065	314	1	CM000663.2 Homo sapiens chromosome 1, GRCh38 reference primary assembly	245991792	245991971	57.3248	91.111
Unplaced_14066	366	1
Unplaced_14067	314	1
Unplaced_14068	358	1
Unplaced_14069	916	3
Unplaced_14070	916	1
Unplaced_14071	916	1
Unplaced_14072	916	1
Unplaced_14073	916	1
Unplaced_14074	916	1
Unplaced_14075	916	1
Unplaced_14076	916	3
Unplaced_14077	369	1
Unplaced_14078	369	1
Unplaced_14079	369	1
Unplaced_14080	369	1
Unplaced_14081	369	1
Unplaced_14082	369	1
Unplaced_14083	916	1
Unplaced_14084	916	8
Unplaced_14085	202	1
Unplaced_14086	202	1
Unplaced_14087	202	1
Unplaced_14088	202	1	ML143360.1 Homo sapiens chromosome 11 genomic contig HG2111_PATCH, GRC reference assembly FIX PATCH for GRCh38	129546	129161	75	92.248
Unplaced_14089	202	1
Unplaced_14090	202	1
Unplaced_14091	202	1
Unplaced_14092	202	1
Unplaced_14093	202	1
Unplaced_14094	325	1
Unplaced_14095	325	1
Unplaced_14096	336	1
Unplaced_14097	270	1
Unplaced_14098	641	1
Unplaced_14099	336	1
Unplaced_14100	213	1
Unplaced_14101	641	2
Unplaced_14102	220	1	CM000673.2 Homo sapiens chromosome 11, GRCh38 reference primary assembly	105826	106160	73.8938	95.833
Unplaced_14103	336	1
Unplaced_14104	1271	3
Unplaced_14105	343	1
Unplaced_14106	343	1
Unplaced_14107	318	1
Unplaced_14108	1271	2
Unplaced_14109	343	1
Unplaced_14110	343	1
Unplaced_14111	343	1
Unplaced_14112	343	1
Unplaced_14113	343	1
Unplaced_14114	343	1
Unplaced_14115	343	1
Unplaced_14116	343	1
Unplaced_14117	440	1
Unplaced_14118	440	1
Unplaced_14119	440	1
Unplaced_14120	440	1
Unplaced_14121	440	1
Unplaced_14122	440	1
Unplaced_14123	440	1	ML143377.1 Homo sapiens chromosome 21 genomic contig HG2513_PATCH, GRC reference assembly FIX PATCH for GRCh38	456681	456332	79.5455	95.143
Unplaced_14124	440	1
Unplaced_14125	1271	1
Unplaced_14126	336	1
Unplaced_14127	440	2
Unplaced_14128	440	2
Unplaced_14129	1272	3
Unplaced_14130	419	1
Unplaced_14131	419	1
Unplaced_14132	419	1
Unplaced_14133	419	1
Unplaced_14134	419	1
Unplaced_14135	419	1
Unplaced_14136	419	1
Unplaced_14137	419	1
Unplaced_14138	419	1
Unplaced_14139	419	1
Unplaced_14140	336	1
Unplaced_14141	319	1
Unplaced_14142	319	1
Unplaced_14143	302	1
Unplaced_14144	236	1
Unplaced_14145	478	1
Unplaced_14146	478	1
Unplaced_14147	478	1
Unplaced_14148	478	1
Unplaced_14149	478	2
Unplaced_14150	478	1
Unplaced_14151	478	1
Unplaced_14152	408	1
Unplaced_14153	478	1
Unplaced_14154	478	1
Unplaced_14155	408	1
Unplaced_14156	408	1
Unplaced_14157	408	1
Unplaced_14158	408	1
Unplaced_14159	408	1
Unplaced_14160	408	1
Unplaced_14161	206	1
Unplaced_14162	302	1
Unplaced_14163	251	1
Unplaced_14164	323	1	CM000663.2 Homo sapiens chromosome 1, GRCh38 reference primary assembly	161447932	161448137	63.7771	92.233
Unplaced_14165	303	1
Unplaced_14166	303	1
Unplaced_14167	303	1
Unplaced_14168	303	1
Unplaced_14169	303	1
Unplaced_14170	303	1
Unplaced_14171	303	1
Unplaced_14172	303	1
Unplaced_14173	222	1
Unplaced_14174	222	1
Unplaced_14175	222	1
Unplaced_14176	226	1
Unplaced_14177	303	1
Unplaced_14178	303	1
Unplaced_14179	222	1
Unplaced_14180	222	1
Unplaced_14181	201	1
Unplaced_14182	233	1
Unplaced_14183	330	1
Unplaced_14184	330	1
Unplaced_14185	330	1
Unplaced_14186	330	1
Unplaced_14187	330	1
Unplaced_14188	330	1
Unplaced_14189	330	1
Unplaced_14190	330	1
Unplaced_14191	330	1
Unplaced_14192	330	1
Unplaced_14193	397	1
Unplaced_14194	397	1
Unplaced_14195	397	1
Unplaced_14196	397	1
Unplaced_14197	397	1
Unplaced_14198	397	1
Unplaced_14199	397	1
Unplaced_14200	397	1
Unplaced_14201	323	1
Unplaced_14202	323	1
Unplaced_14203	397	1
Unplaced_14204	397	1
Unplaced_14205	323	1
Unplaced_14206	323	1
Unplaced_14207	323	1
Unplaced_14208	323	1
Unplaced_14209	319	1
Unplaced_14210	302	1
Unplaced_14211	931	2
Unplaced_14212	931	1
Unplaced_14213	931	1
Unplaced_14214	931	1
Unplaced_14215	931	1
Unplaced_14216	931	2
Unplaced_14217	931	1
Unplaced_14218	931	2
Unplaced_14219	370	1
Unplaced_14220	370	1
Unplaced_14221	370	1
Unplaced_14222	370	1
Unplaced_14223	445	1
Unplaced_14224	445	1
Unplaced_14225	931	1
Unplaced_14226	931	1
Unplaced_14227	207	1	ML143377.1 Homo sapiens chromosome 21 genomic contig HG2513_PATCH, GRC reference assembly FIX PATCH for GRCh38	481011	480767	63.9687	93.496
Unplaced_14228	302	1
Unplaced_14229	323	1
Unplaced_14230	301	1
Unplaced_14231	266	1
Unplaced_14232	266	1
Unplaced_14233	228	1
Unplaced_14234	319	1
Unplaced_14235	377	1
Unplaced_14236	377	1
Unplaced_14237	377	1
Unplaced_14238	377	1
Unplaced_14239	377	1
Unplaced_14240	377	1
Unplaced_14241	377	1
Unplaced_14242	377	1
Unplaced_14243	266	1
Unplaced_14244	377	1
Unplaced_14245	377	1
Unplaced_14246	236	1
Unplaced_14247	266	1
Unplaced_14248	266	1
Unplaced_14249	266	1
Unplaced_14250	226	1
Unplaced_14251	403	1
Unplaced_14252	403	1
Unplaced_14253	246	1
Unplaced_14254	335	1
Unplaced_14255	335	1	CM000664.2 Homo sapiens chromosome 2, GRCh38 reference primary assembly	242147143	242146879	79.1045	91.321
Unplaced_14256	363	1
Unplaced_14257	335	1
Unplaced_14258	335	1
Unplaced_14259	335	3
Unplaced_14260	363	1
Unplaced_14261	335	1
Unplaced_14262	420	1
Unplaced_14263	335	1
Unplaced_14264	335	1
Unplaced_14265	384	1
Unplaced_14266	384	1
Unplaced_14267	384	1
Unplaced_14268	384	1
Unplaced_14269	384	1
Unplaced_14270	384	1
Unplaced_14271	384	1
Unplaced_14272	363	1
Unplaced_14273	403	1
Unplaced_14274	384	1
Unplaced_14275	384	2
Unplaced_14276	363	1
Unplaced_14277	234	1
Unplaced_14278	363	1
Unplaced_14279	383	1
Unplaced_14280	363	1
Unplaced_14281	363	1
Unplaced_14282	533	1
Unplaced_14283	363	2
Unplaced_14284	3772	1
Unplaced_14285	272	1
Unplaced_14286	272	1
Unplaced_14287	272	1
Unplaced_14288	272	1
Unplaced_14289	272	1
Unplaced_14290	326	1
Unplaced_14291	272	1
Unplaced_14292	272	1
Unplaced_14293	420	1
Unplaced_14294	326	1
Unplaced_14295	272	1
Unplaced_14296	420	1
Unplaced_14297	326	1
Unplaced_14298	227	1
Unplaced_14299	219	1
Unplaced_14300	326	1
Unplaced_14301	326	1
Unplaced_14302	326	1
Unplaced_14303	236	1
Unplaced_14304	227	1
Unplaced_14305	314	1
Unplaced_14306	533	1
Unplaced_14307	227	1
Unplaced_14308	3786	1
Unplaced_14309	227	1
Unplaced_14310	304	1
Unplaced_14311	227	1
Unplaced_14312	227	1
Unplaced_14313	227	1
Unplaced_14314	326	1
Unplaced_14315	229	1
Unplaced_14316	328	1
Unplaced_14317	227	1
Unplaced_14318	227	1
Unplaced_14319	305	1
Unplaced_14320	326	1
Unplaced_14321	304	1
Unplaced_14322	441	1
Unplaced_14323	441	1
Unplaced_14324	441	1
Unplaced_14325	441	1
Unplaced_14326	441	1
Unplaced_14327	441	1
Unplaced_14328	441	1
Unplaced_14329	441	1
Unplaced_14330	304	1
Unplaced_14331	441	1
Unplaced_14332	441	1
Unplaced_14333	304	1
Unplaced_14334	407	1
Unplaced_14335	407	1
Unplaced_14336	407	1
Unplaced_14337	407	1
Unplaced_14338	407	1
Unplaced_14339	407	1
Unplaced_14340	407	1
Unplaced_14341	407	1
Unplaced_14342	328	1
Unplaced_14343	407	2
Unplaced_14344	407	1
Unplaced_14345	744	2
Unplaced_14346	744	2
Unplaced_14347	349	1
Unplaced_14348	349	1
Unplaced_14349	258	1
Unplaced_14350	258	1
Unplaced_14351	258	1
Unplaced_14352	258	1
Unplaced_14353	744	1
Unplaced_14354	744	2
Unplaced_14355	744	4
Unplaced_14356	744	1
Unplaced_14357	744	2
Unplaced_14358	744	1
Unplaced_14359	744	1
Unplaced_14360	744	1
Unplaced_14361	337	1
Unplaced_14362	337	1
Unplaced_14363	229	1
Unplaced_14364	227	1
Unplaced_14365	337	1
Unplaced_14366	337	1
Unplaced_14367	337	1
Unplaced_14368	337	1
Unplaced_14369	337	1
Unplaced_14370	337	1
Unplaced_14371	337	1
Unplaced_14372	337	1
Unplaced_14373	367	1
Unplaced_14374	367	1
Unplaced_14375	367	1
Unplaced_14376	367	1
Unplaced_14377	367	1
Unplaced_14378	367	1
Unplaced_14379	367	1
Unplaced_14380	367	1
Unplaced_14381	391	1
Unplaced_14382	367	1
Unplaced_14383	367	1
Unplaced_14384	363	1
Unplaced_14385	363	1
Unplaced_14386	363	1
Unplaced_14387	363	1
Unplaced_14388	363	1
Unplaced_14389	363	1
Unplaced_14390	363	1
Unplaced_14391	363	1
Unplaced_14392	303	1
Unplaced_14393	363	1	CM000664.2 Homo sapiens chromosome 2, GRCh38 reference primary assembly	84906670	84906444	61.9835	90.476
Unplaced_14394	363	1
Unplaced_14395	303	1
Unplaced_14396	283	1
Unplaced_14397	403	1	CM000669.2 Homo sapiens chromosome 7, GRCh38 reference primary assembly	57863804	57864103	74.4417	91.333
Unplaced_14398	403	1
Unplaced_14399	232	1
Unplaced_14400	403	1
Unplaced_14401	403	1
Unplaced_14402	403	1
Unplaced_14403	403	1
Unplaced_14404	403	1
Unplaced_14405	403	1
Unplaced_14406	403	1
Unplaced_14407	403	1	CM000663.2 Homo sapiens chromosome 1, GRCh38 reference primary assembly	145301213	145300923	71.9603	92.44
Unplaced_14408	457	1
Unplaced_14409	457	1
Unplaced_14410	457	1
Unplaced_14411	457	1
Unplaced_14412	457	1
Unplaced_14413	457	1
Unplaced_14414	457	1
Unplaced_14415	457	1
Unplaced_14416	457	1
Unplaced_14417	457	1
Unplaced_14418	343	1
Unplaced_14419	343	1
Unplaced_14420	343	1
Unplaced_14421	343	1
Unplaced_14422	343	1
Unplaced_14423	343	1
Unplaced_14424	343	1
Unplaced_14425	343	1
Unplaced_14426	308	1	CM000679.2 Homo sapiens chromosome 17, GRCh38 reference primary assembly	5682152	5682310	51.6234	92.453
Unplaced_14427	343	1
Unplaced_14428	343	1
Unplaced_14429	439	1
Unplaced_14430	317	1
Unplaced_14431	317	1
Unplaced_14432	317	1
Unplaced_14433	317	1
Unplaced_14434	317	1
Unplaced_14435	317	1
Unplaced_14436	317	1
Unplaced_14437	317	1
Unplaced_14438	317	1
Unplaced_14439	317	1
Unplaced_14440	534	1
Unplaced_14441	534	1
Unplaced_14442	534	1
Unplaced_14443	534	1
Unplaced_14444	534	2
Unplaced_14445	534	1
Unplaced_14446	534	1
Unplaced_14447	534	1
Unplaced_14448	336	1
Unplaced_14449	336	1
Unplaced_14450	336	1
Unplaced_14451	336	1
Unplaced_14452	336	1
Unplaced_14453	336	1
Unplaced_14454	534	1
Unplaced_14455	534	1
Unplaced_14456	227	1
Unplaced_14457	312	1
Unplaced_14458	230	1
Unplaced_14459	282	1
Unplaced_14460	227	1
Unplaced_14461	205	1
Unplaced_14462	205	1
Unplaced_14463	205	1
Unplaced_14464	315	1	CM000666.2 Homo sapiens chromosome 4, GRCh38 reference primary assembly	9515396	9515163	73.9683	91.88
Unplaced_14465	205	1
Unplaced_14466	262	1
Unplaced_14467	205	1
Unplaced_14468	205	1
Unplaced_14469	205	1
Unplaced_14470	205	1
Unplaced_14471	205	1
Unplaced_14472	263	1
Unplaced_14473	227	1
Unplaced_14474	328	1
Unplaced_14475	315	1
Unplaced_14476	328	1
Unplaced_14477	328	1
Unplaced_14478	307	1
Unplaced_14479	307	1
Unplaced_14480	307	1
Unplaced_14481	328	1
Unplaced_14482	307	1
Unplaced_14483	307	1
Unplaced_14484	307	1
Unplaced_14485	307	1
Unplaced_14486	328	1
Unplaced_14487	307	1
Unplaced_14488	307	1
Unplaced_14489	328	1	CM000670.2 Homo sapiens chromosome 8, GRCh38 reference primary assembly	14101377	14101564	57.0122	93.651
Unplaced_14490	328	1
Unplaced_14491	1836	2
Unplaced_14492	328	1
Unplaced_14493	300	1
Unplaced_14494	344	1
Unplaced_14495	344	1
Unplaced_14496	379	1
Unplaced_14497	379	1
Unplaced_14498	379	1
Unplaced_14499	379	1
Unplaced_14500	379	1
Unplaced_14501	379	1
Unplaced_14502	379	1
Unplaced_14503	379	1
Unplaced_14504	328	1	CM000684.2 Homo sapiens chromosome 22, GRCh38 reference primary assembly	32305974	32305745	70.122	90
Unplaced_14505	227	1
Unplaced_14506	379	1
Unplaced_14507	379	1
Unplaced_14508	218	1
Unplaced_14509	383	1
Unplaced_14510	421	1
Unplaced_14511	421	1
Unplaced_14512	461	2
Unplaced_14513	461	1
Unplaced_14514	461	1
Unplaced_14515	461	1
Unplaced_14516	461	1	CM000663.2 Homo sapiens chromosome 1, GRCh38 reference primary assembly	149521137	149520790	75.4881	98.563
Unplaced_14517	421	1	ML143371.1 Homo sapiens chromosome 15 genomic contig HG2365_PATCH, GRC reference assembly FIX PATCH for GRCh38	159990	160294	72.4466	90.164
Unplaced_14518	461	1
Unplaced_14519	461	1
Unplaced_14520	461	1
Unplaced_14521	461	2
Unplaced_14522	218	1
Unplaced_14523	207	1
Unplaced_14524	418	1
Unplaced_14525	418	1
Unplaced_14526	418	1
Unplaced_14527	418	1
Unplaced_14528	418	1
Unplaced_14529	418	1
Unplaced_14530	418	1
Unplaced_14531	418	1
Unplaced_14532	418	1
Unplaced_14533	418	1
Unplaced_14534	218	1
Unplaced_14535	201	1
Unplaced_14536	315	1
Unplaced_14537	230	1
Unplaced_14538	210	1
Unplaced_14539	210	1
Unplaced_14540	210	1
Unplaced_14541	210	1
Unplaced_14542	210	1
Unplaced_14543	210	1
Unplaced_14544	236	1
Unplaced_14545	210	1
Unplaced_14546	208	1
Unplaced_14547	210	1
Unplaced_14548	210	1
Unplaced_14549	218	1
Unplaced_14550	315	1
Unplaced_14551	207	1
Unplaced_14552	236	1
Unplaced_14553	301	1
Unplaced_14554	300	1
Unplaced_14555	3073	10
Unplaced_14556	236	1
Unplaced_14557	339	1
Unplaced_14558	312	1
Unplaced_14559	314	1
Unplaced_14560	300	1
Unplaced_14561	315	1
Unplaced_14562	392	1
Unplaced_14563	301	1
Unplaced_14564	392	1
Unplaced_14565	238	1
Unplaced_14566	238	1
Unplaced_14567	238	1
Unplaced_14568	238	1
Unplaced_14569	238	1
Unplaced_14570	238	1
Unplaced_14571	238	1
Unplaced_14572	238	1
Unplaced_14573	312	1
Unplaced_14574	238	1
Unplaced_14575	310	1
Unplaced_14576	341	1
Unplaced_14577	341	1
Unplaced_14578	341	1	KI270733.1 Homo sapiens chromosome 22 unlocalized genomic contig, GRCh38 reference primary assembly	160327	160108	64.5161	95
Unplaced_14579	341	1
Unplaced_14580	341	1
Unplaced_14581	341	1
Unplaced_14582	341	1
Unplaced_14583	341	1	KZ208911.1 Homo sapiens chromosome 6 genomic contig HG2057_PATCH, GRC reference assembly FIX PATCH for GRCh38	69584	69401	53.9589	90.217
Unplaced_14584	210	1
Unplaced_14585	328	2
Unplaced_14586	341	1
Unplaced_14587	341	1
Unplaced_14588	210	1
Unplaced_14589	392	1
Unplaced_14590	302	1
Unplaced_14591	328	1
Unplaced_14592	312	1
Unplaced_14593	312	1
Unplaced_14594	312	1
Unplaced_14595	365	1
Unplaced_14596	978	1
Unplaced_14597	978	1
Unplaced_14598	361	1
Unplaced_14599	361	1
Unplaced_14600	978	1
Unplaced_14601	978	1
Unplaced_14602	978	1
Unplaced_14603	978	1
Unplaced_14604	978	46
Unplaced_14605	978	1
Unplaced_14606	978	1
Unplaced_14607	978	40
Unplaced_14608	328	1
Unplaced_14609	392	1
Unplaced_14610	357	1	KI270784.1 Homo sapiens chromosome 3 genomic contig, GRCh38 reference assembly alternate locus group ALT_REF_LOCI_1	10306	10080	63.3053	98.678
Unplaced_14611	357	1
Unplaced_14612	357	1
Unplaced_14613	357	1
Unplaced_14614	357	1
Unplaced_14615	357	1
Unplaced_14616	357	1
Unplaced_14617	357	1
Unplaced_14618	357	1
Unplaced_14619	357	1	CM000686.2 Homo sapiens chromosome Y, GRCh38 reference primary assembly	11200877	11200670	58.2633	97.115
Unplaced_14620	343	1	CM000685.2 Homo sapiens chromosome X, GRCh38 reference primary assembly	115728672	115728930	75.5102	96.911
Unplaced_14621	343	1	KI270759.1 Homo sapiens chromosome 1 genomic contig, GRCh38 reference assembly alternate locus group ALT_REF_LOCI_1	313152	313325	50.1458	94.318
Unplaced_14622	345	1
Unplaced_14623	345	1
Unplaced_14624	343	1
Unplaced_14625	343	1
Unplaced_14626	343	1
Unplaced_14627	343	1
Unplaced_14628	345	1
Unplaced_14629	345	1
Unplaced_14630	345	1
Unplaced_14631	345	1
Unplaced_14632	345	1
Unplaced_14633	1099	1
Unplaced_14634	345	1
Unplaced_14635	345	1
Unplaced_14636	336	1
Unplaced_14637	336	1
Unplaced_14638	336	1
Unplaced_14639	336	1
Unplaced_14640	336	1
Unplaced_14641	336	1
Unplaced_14642	336	1
Unplaced_14643	336	1
Unplaced_14644	653	1
Unplaced_14645	302	1
Unplaced_14646	471	1
Unplaced_14647	236	1
Unplaced_14648	336	1
Unplaced_14649	336	1
Unplaced_14650	414	1
Unplaced_14651	414	1
Unplaced_14652	414	2
Unplaced_14653	414	1
Unplaced_14654	414	1
Unplaced_14655	414	1
Unplaced_14656	414	1
Unplaced_14657	414	2
Unplaced_14658	303	1
Unplaced_14659	303	1
Unplaced_14660	311	1
Unplaced_14661	1099	1
Unplaced_14662	414	1
Unplaced_14663	414	1
Unplaced_14664	267	1
Unplaced_14665	324	1
Unplaced_14666	267	1
Unplaced_14667	301	1
Unplaced_14668	267	1
Unplaced_14669	267	1
Unplaced_14670	267	1
Unplaced_14671	324	1
Unplaced_14672	267	1
Unplaced_14673	267	1
Unplaced_14674	324	1
Unplaced_14675	324	1
Unplaced_14676	388	1
Unplaced_14677	388	1
Unplaced_14678	388	1
Unplaced_14679	653	1
Unplaced_14680	388	1
Unplaced_14681	388	1
Unplaced_14682	388	1
Unplaced_14683	388	1	ML143377.1 Homo sapiens chromosome 21 genomic contig HG2513_PATCH, GRC reference assembly FIX PATCH for GRCh38	461545	461804	66.4948	95.769
Unplaced_14684	388	1
Unplaced_14685	1099	3
Unplaced_14686	403	1
Unplaced_14687	403	1
Unplaced_14688	392	1
Unplaced_14689	392	1
Unplaced_14690	324	1
Unplaced_14691	300	1
Unplaced_14692	403	1
Unplaced_14693	403	1	KI270745.1 Homo sapiens unplaced genomic contig, GRCh38 reference primary assembly	24782	24458	79.9007	91.385
Unplaced_14694	403	1
Unplaced_14695	403	1
Unplaced_14696	403	1
Unplaced_14697	403	1
Unplaced_14698	403	1	KI270909.1 Homo sapiens chromosome 17 genomic contig, GRCh38 reference assembly alternate locus group ALT_REF_LOCI_2	127699	128011	77.6675	97.125
Unplaced_14699	403	1
Unplaced_14700	345	1
Unplaced_14701	345	1
Unplaced_14702	251	1
Unplaced_14703	345	1
Unplaced_14704	345	1
Unplaced_14705	345	1
Unplaced_14706	345	1
Unplaced_14707	345	1
Unplaced_14708	345	1
Unplaced_14709	345	1
Unplaced_14710	345	1
Unplaced_14711	423	1
Unplaced_14712	423	1
Unplaced_14713	423	1
Unplaced_14714	423	1
Unplaced_14715	423	1
Unplaced_14716	423	1
Unplaced_14717	423	1
Unplaced_14718	423	1
Unplaced_14719	324	1
Unplaced_14720	324	1
Unplaced_14721	324	1
Unplaced_14722	324	1
Unplaced_14723	423	1
Unplaced_14724	423	12
Unplaced_14725	324	1
Unplaced_14726	324	1	CM000663.2 Homo sapiens chromosome 1, GRCh38 reference primary assembly	145298605	145298369	73.1481	99.156
Unplaced_14727	296	1
Unplaced_14728	296	1
Unplaced_14729	296	1
Unplaced_14730	296	1
Unplaced_14731	296	1
Unplaced_14732	296	1
Unplaced_14733	296	1
Unplaced_14734	296	1
Unplaced_14735	475	1
Unplaced_14736	296	1
Unplaced_14737	296	1
Unplaced_14738	321	1
Unplaced_14739	475	2
Unplaced_14740	212	1
Unplaced_14741	212	1
Unplaced_14742	212	1
Unplaced_14743	214	1
Unplaced_14744	212	1
Unplaced_14745	317	1
Unplaced_14746	305	1
Unplaced_14747	212	1
Unplaced_14748	347	1
Unplaced_14749	347	1
Unplaced_14750	347	1
Unplaced_14751	347	1
Unplaced_14752	394	1
Unplaced_14753	394	1
Unplaced_14754	347	1
Unplaced_14755	347	1
Unplaced_14756	395	1
Unplaced_14757	395	1	CM000674.2 Homo sapiens chromosome 12, GRCh38 reference primary assembly	132825725	132826013	73.1646	95.502
Unplaced_14758	394	1
Unplaced_14759	394	3
Unplaced_14760	395	1
Unplaced_14761	395	1
Unplaced_14762	395	1
Unplaced_14763	395	1
Unplaced_14764	418	1
Unplaced_14765	418	1
Unplaced_14766	418	1
Unplaced_14767	418	1
Unplaced_14768	418	1
Unplaced_14769	418	1	CM000666.2 Homo sapiens chromosome 4, GRCh38 reference primary assembly	9219668	9219992	77.0335	92.988
Unplaced_14770	418	1
Unplaced_14771	418	1
Unplaced_14772	214	1
Unplaced_14773	329	1
Unplaced_14774	418	1
Unplaced_14775	418	1
Unplaced_14776	313	1
Unplaced_14777	329	1
Unplaced_14778	475	1
Unplaced_14779	219	1
Unplaced_14780	310	1
Unplaced_14781	475	1
Unplaced_14782	219	1
Unplaced_14783	356	1
Unplaced_14784	356	1
Unplaced_14785	356	1
Unplaced_14786	356	1
Unplaced_14787	356	1
Unplaced_14788	356	1
Unplaced_14789	356	1
Unplaced_14790	356	2
Unplaced_14791	356	1
Unplaced_14792	356	1
Unplaced_14793	391	1
Unplaced_14794	391	1
Unplaced_14795	302	1
Unplaced_14796	217	1
Unplaced_14797	391	1
Unplaced_14798	391	1
Unplaced_14799	391	1
Unplaced_14800	391	1
Unplaced_14801	391	1
Unplaced_14802	391	1
Unplaced_14803	391	1	GL000220.1 Homo sapiens unplaced genomic contig, GRCh38 reference primary assembly	103819	103514	78.2609	94.788
Unplaced_14804	391	1
Unplaced_14805	545	3
Unplaced_14806	545	1
Unplaced_14807	851	1
Unplaced_14808	851	2
Unplaced_14809	545	1
Unplaced_14810	545	1
Unplaced_14811	545	1
Unplaced_14812	545	1
Unplaced_14813	851	1
Unplaced_14814	851	1
Unplaced_14815	851	2
Unplaced_14816	851	6
Unplaced_14817	851	1
Unplaced_14818	851	1
Unplaced_14819	851	2
Unplaced_14820	851	2
Unplaced_14821	219	1
Unplaced_14822	230	1
Unplaced_14823	217	1
Unplaced_14824	247	1
Unplaced_14825	219	1
Unplaced_14826	219	1
Unplaced_14827	219	1
Unplaced_14828	219	1
Unplaced_14829	219	1
Unplaced_14830	302	1
Unplaced_14831	219	1
Unplaced_14832	230	1
Unplaced_14833	302	1
Unplaced_14834	230	1
Unplaced_14835	240	1
Unplaced_14836	313	1
Unplaced_14837	257	1
Unplaced_14838	388	1
Unplaced_14839	388	1
Unplaced_14840	455	1
Unplaced_14841	388	1
Unplaced_14842	388	1
Unplaced_14843	388	1
Unplaced_14844	388	1
Unplaced_14845	388	1
Unplaced_14846	388	1
Unplaced_14847	388	1
Unplaced_14848	388	1
Unplaced_14849	243	1
Unplaced_14850	266	1
Unplaced_14851	243	1
Unplaced_14852	243	1
Unplaced_14853	257	1
Unplaced_14854	311	1
Unplaced_14855	237	1	CM000671.2 Homo sapiens chromosome 9, GRCh38 reference primary assembly	65255465	65255162	71.1944	98.026
Unplaced_14856	237	1
Unplaced_14857	237	1
Unplaced_14858	243	1
Unplaced_14859	237	1
Unplaced_14860	237	1
Unplaced_14861	237	1
Unplaced_14862	237	1
Unplaced_14863	237	1
Unplaced_14864	314	1
Unplaced_14865	425	1
Unplaced_14866	425	1
Unplaced_14867	425	1
Unplaced_14868	425	1
Unplaced_14869	425	1
Unplaced_14870	425	1
Unplaced_14871	425	1
Unplaced_14872	425	1
Unplaced_14873	243	1
Unplaced_14874	425	1
Unplaced_14875	425	1
Unplaced_14876	308	1
Unplaced_14877	923	1
Unplaced_14878	923	1
Unplaced_14879	923	2
Unplaced_14880	923	1
Unplaced_14881	923	1
Unplaced_14882	923	1
Unplaced_14883	923	3
Unplaced_14884	923	1
Unplaced_14885	923	1
Unplaced_14886	923	1
Unplaced_14887	617	2
Unplaced_14888	617	2
Unplaced_14889	617	1
Unplaced_14890	617	1
Unplaced_14891	617	1
Unplaced_14892	617	1
Unplaced_14893	617	2
Unplaced_14894	617	1
Unplaced_14895	314	1
Unplaced_14896	314	1
Unplaced_14897	257	1
Unplaced_14898	617	1
Unplaced_14899	617	2
Unplaced_14900	242	1
Unplaced_14901	314	1
Unplaced_14902	650	1
Unplaced_14903	355	1
Unplaced_14904	355	1
Unplaced_14905	355	1
Unplaced_14906	355	1
Unplaced_14907	355	1
Unplaced_14908	355	1
Unplaced_14909	355	1	CM000675.2 Homo sapiens chromosome 13, GRCh38 reference primary assembly	105926287	105926053	66.1972	90.213
Unplaced_14910	355	1
Unplaced_14911	323	1
Unplaced_14912	355	1
Unplaced_14913	355	1
Unplaced_14914	243	1
Unplaced_14915	468	1	KI270896.1 Homo sapiens chromosome 4 genomic contig, GRCh38 reference assembly alternate locus group ALT_REF_LOCI_2	359877	359571	65.5983	90.554
Unplaced_14916	468	1
Unplaced_14917	468	1
Unplaced_14918	468	1
Unplaced_14919	468	1
Unplaced_14920	468	1
Unplaced_14921	468	1
Unplaced_14922	468	1
Unplaced_14923	468	1
Unplaced_14924	468	1
Unplaced_14925	359	1
Unplaced_14926	230	1
Unplaced_14927	323	1
Unplaced_14928	305	1
Unplaced_14929	436	1
Unplaced_14930	656	2
Unplaced_14931	656	1
Unplaced_14932	205	1	CM000665.2 Homo sapiens chromosome 3, GRCh38 reference primary assembly	91594611	91594819	50.6053	98.086
Unplaced_14933	221	1
Unplaced_14934	221	1
Unplaced_14935	650	11
Unplaced_14936	221	1
Unplaced_14937	221	1
Unplaced_14938	331	1
Unplaced_14939	221	1
Unplaced_14940	221	1
Unplaced_14941	221	1
Unplaced_14942	221	1
Unplaced_14943	221	1
Unplaced_14944	257	1
Unplaced_14945	344	1
Unplaced_14946	344	1
Unplaced_14947	344	1
Unplaced_14948	344	1
Unplaced_14949	344	1
Unplaced_14950	344	1
Unplaced_14951	344	1
Unplaced_14952	344	1
Unplaced_14953	344	1
Unplaced_14954	344	1
Unplaced_14955	324	1
Unplaced_14956	324	1	CM000679.2 Homo sapiens chromosome 17, GRCh38 reference primary assembly	79385933	79386134	62.037	94.554
Unplaced_14957	331	2
Unplaced_14958	324	1
Unplaced_14959	324	1
Unplaced_14960	324	1
Unplaced_14961	324	1
Unplaced_14962	324	1	CM000681.2 Homo sapiens chromosome 19, GRCh38 reference primary assembly	16379836	16380031	60.4938	90.816
Unplaced_14963	324	1
Unplaced_14964	324	1
Unplaced_14965	331	1
Unplaced_14966	331	1
Unplaced_14967	331	1
Unplaced_14968	331	1
Unplaced_14969	331	1
Unplaced_14970	331	1
Unplaced_14971	331	1
Unplaced_14972	331	1
Unplaced_14973	251	1
Unplaced_14974	331	1
Unplaced_14975	331	1
Unplaced_14976	491	1
Unplaced_14977	214	1
Unplaced_14978	323	1
Unplaced_14979	498	1
Unplaced_14980	301	1
Unplaced_14981	498	1
Unplaced_14982	321	1
Unplaced_14983	323	1
Unplaced_14984	206	1
Unplaced_14985	304	1
Unplaced_14986	304	1
Unplaced_14987	498	1
Unplaced_14988	209	1
Unplaced_14989	498	1
Unplaced_14990	323	1
Unplaced_14991	436	1
Unplaced_14992	370	1
Unplaced_14993	370	1
Unplaced_14994	370	1
Unplaced_14995	370	1
Unplaced_14996	370	1
Unplaced_14997	370	1
Unplaced_14998	370	1
Unplaced_14999	370	1
Unplaced_15000	370	1
Unplaced_15001	370	1
Unplaced_15002	211	1
Unplaced_15003	304	1
Unplaced_15004	211	1
Unplaced_15005	322	1
Unplaced_15006	205	1
Unplaced_15007	303	1
Unplaced_15008	436	1	CM000663.2 Homo sapiens chromosome 1, GRCh38 reference primary assembly	152215455	152215121	76.6055	93.134
Unplaced_15009	211	1
Unplaced_15010	251	1
Unplaced_15011	315	1
Unplaced_15012	315	1
Unplaced_15013	315	1
Unplaced_15014	205	1
Unplaced_15015	385	1
Unplaced_15016	385	1
Unplaced_15017	385	1
Unplaced_15018	385	1
Unplaced_15019	385	1
Unplaced_15020	385	1
Unplaced_15021	385	1
Unplaced_15022	385	1
Unplaced_15023	385	1
Unplaced_15024	385	1
Unplaced_15025	303	1
Unplaced_15026	330	1
Unplaced_15027	330	1
Unplaced_15028	315	1	KZ208915.1 Homo sapiens chromosome 8 genomic contig HG76_PATCH, GRC reference assembly FIX PATCH for GRCh38	961833	961642	60.6349	91.667
Unplaced_15029	315	1
Unplaced_15030	321	1	KI270873.1 Homo sapiens chromosome 21 genomic contig, GRCh38 reference assembly alternate locus group ALT_REF_LOCI_1	130083	129668	72.9825	96.897
Unplaced_15031	315	1
Unplaced_15032	307	1
Unplaced_15033	313	1
Unplaced_15034	313	1
Unplaced_15035	310	1
Unplaced_15036	236	1
Unplaced_15037	313	1	CM000675.2 Homo sapiens chromosome 13, GRCh38 reference primary assembly	110938399	110938204	62.6198	91.327
Unplaced_15038	535	1
Unplaced_15039	535	2
Unplaced_15040	535	1
Unplaced_15041	535	2
Unplaced_15042	535	1
Unplaced_15043	535	1
Unplaced_15044	535	1
Unplaced_15045	535	1
Unplaced_15046	535	1
Unplaced_15047	535	2
Unplaced_15048	408	1
Unplaced_15049	408	1
Unplaced_15050	408	1
Unplaced_15051	408	1
Unplaced_15052	408	1
Unplaced_15053	408	1
Unplaced_15054	408	1
Unplaced_15055	408	1
Unplaced_15056	315	1
Unplaced_15057	408	1
Unplaced_15058	408	1
Unplaced_15059	354	1
Unplaced_15060	354	1
Unplaced_15061	306	1
Unplaced_15062	306	1
Unplaced_15063	306	1
Unplaced_15064	310	1
Unplaced_15065	306	1
Unplaced_15066	306	1
Unplaced_15067	306	1
Unplaced_15068	306	1
Unplaced_15069	265	1
Unplaced_15070	310	1
Unplaced_15071	265	1
Unplaced_15072	265	1
Unplaced_15073	265	1
Unplaced_15074	341	1
Unplaced_15075	306	1
Unplaced_15076	323	1
Unplaced_15077	223	1
Unplaced_15078	687	1
Unplaced_15079	223	1
Unplaced_15080	341	1
Unplaced_15081	223	1
Unplaced_15082	310	1
Unplaced_15083	223	1	KI270833.1 Homo sapiens chromosome 12 genomic contig, GRCh38 reference assembly alternate locus group ALT_REF_LOCI_1	69814	70082	54.0161	94.815
Unplaced_15084	687	2
Unplaced_15085	217	1
Unplaced_15086	217	1
Unplaced_15087	217	1
Unplaced_15088	310	1
Unplaced_15089	223	1
Unplaced_15090	223	1
Unplaced_15091	217	1
Unplaced_15092	341	1
Unplaced_15093	810	1
Unplaced_15094	810	7
Unplaced_15095	810	1
Unplaced_15096	810	1
Unplaced_15097	810	1
Unplaced_15098	810	2
Unplaced_15099	810	7
Unplaced_15100	810	3
Unplaced_15101	736	1
Unplaced_15102	736	1
Unplaced_15103	736	1
Unplaced_15104	736	1
Unplaced_15105	810	1
Unplaced_15106	810	1
Unplaced_15107	736	19
Unplaced_15108	736	1
Unplaced_15109	242	1
Unplaced_15110	201	1
Unplaced_15111	245	1
Unplaced_15112	245	1
Unplaced_15113	245	1
Unplaced_15114	245	1
Unplaced_15115	245	1
Unplaced_15116	245	1
Unplaced_15117	245	1
Unplaced_15118	245	1
Unplaced_15119	445	1
Unplaced_15120	245	1
Unplaced_15121	405	1
Unplaced_15122	405	1
Unplaced_15123	301	1
Unplaced_15124	405	1
Unplaced_15125	405	1
Unplaced_15126	405	1
Unplaced_15127	405	1
Unplaced_15128	405	1
Unplaced_15129	405	1
Unplaced_15130	405	1
Unplaced_15131	405	1
Unplaced_15132	213	1
Unplaced_15133	201	1
Unplaced_15134	342	1
Unplaced_15135	201	1
Unplaced_15136	321	1
Unplaced_15137	307	1
Unplaced_15138	444	1
Unplaced_15139	444	1
Unplaced_15140	307	1
Unplaced_15141	444	1
Unplaced_15142	444	1
Unplaced_15143	444	1
Unplaced_15144	444	3
Unplaced_15145	444	1
Unplaced_15146	444	1
Unplaced_15147	444	1
Unplaced_15148	444	1
Unplaced_15149	273	1	KI270763.1 Homo sapiens chromosome 1 genomic contig, GRCh38 reference assembly alternate locus group ALT_REF_LOCI_1	105901	105637	64.1646	91.353
Unplaced_15150	236	1	CM000674.2 Homo sapiens chromosome 12, GRCh38 reference primary assembly	69956093	69956319	70.8464	94.273
Unplaced_15151	772	2
Unplaced_15152	216	1
Unplaced_15153	310	1
Unplaced_15154	310	1
Unplaced_15155	310	1
Unplaced_15156	310	1
Unplaced_15157	310	1
Unplaced_15158	310	1
Unplaced_15159	310	1
Unplaced_15160	310	1
Unplaced_15161	310	1
Unplaced_15162	310	1
Unplaced_15163	213	1
Unplaced_15164	352	1
Unplaced_15165	352	1
Unplaced_15166	236	1	CM000663.2 Homo sapiens chromosome 1, GRCh38 reference primary assembly	156668320	156668576	76.0355	91.44
Unplaced_15167	216	1
Unplaced_15168	352	1
Unplaced_15169	352	1
Unplaced_15170	352	1
Unplaced_15171	352	1
Unplaced_15172	352	1
Unplaced_15173	352	1
Unplaced_15174	352	1
Unplaced_15175	352	1
Unplaced_15176	331	1
Unplaced_15177	331	1
Unplaced_15178	331	1
Unplaced_15179	331	1
Unplaced_15180	338	1
Unplaced_15181	338	1
Unplaced_15182	331	1
Unplaced_15183	331	1
Unplaced_15184	338	1
Unplaced_15185	338	1
Unplaced_15186	338	1
Unplaced_15187	338	1
Unplaced_15188	338	1
Unplaced_15189	338	1	KI270749.1 Homo sapiens unplaced genomic contig, GRCh38 reference primary assembly	53927	53660	78.9941	90.741
Unplaced_15190	338	1
Unplaced_15191	338	1
Unplaced_15192	225	1
Unplaced_15193	210	1
Unplaced_15194	216	1
Unplaced_15195	304	1
Unplaced_15196	304	1
Unplaced_15197	242	1
Unplaced_15198	301	1
Unplaced_15199	216	1
Unplaced_15200	527	1
Unplaced_15201	527	1
Unplaced_15202	527	1
Unplaced_15203	527	1
Unplaced_15204	527	1
Unplaced_15205	527	1
Unplaced_15206	527	3
Unplaced_15207	527	1
Unplaced_15208	527	4
Unplaced_15209	527	1
Unplaced_15210	318	1
Unplaced_15211	391	1
Unplaced_15212	318	1
Unplaced_15213	318	1
Unplaced_15214	318	1
Unplaced_15215	318	1
Unplaced_15216	318	1
Unplaced_15217	391	1
Unplaced_15218	318	1
Unplaced_15219	318	1
Unplaced_15220	391	1
Unplaced_15221	325	1
Unplaced_15222	325	1
Unplaced_15223	325	1
Unplaced_15224	391	1
Unplaced_15225	407	1
Unplaced_15226	407	1
Unplaced_15227	325	1
Unplaced_15228	325	1
Unplaced_15229	407	1
Unplaced_15230	407	1
Unplaced_15231	407	1
Unplaced_15232	407	1
Unplaced_15233	407	1
Unplaced_15234	407	1
Unplaced_15235	407	1
Unplaced_15236	407	1
Unplaced_15237	391	1
Unplaced_15238	391	1
Unplaced_15239	236	1
Unplaced_15240	216	1
Unplaced_15241	356	1
Unplaced_15242	266	2
Unplaced_15243	356	1
Unplaced_15244	223	1
Unplaced_15245	279	1
Unplaced_15246	356	1
Unplaced_15247	223	1
Unplaced_15248	439	1
Unplaced_15249	307	1
Unplaced_15250	307	1	CM000664.2 Homo sapiens chromosome 2, GRCh38 reference primary assembly	16566794	16567029	76.873	94.492
Unplaced_15251	356	1
Unplaced_15252	307	1
Unplaced_15253	307	1
Unplaced_15254	307	1
Unplaced_15255	307	1
Unplaced_15256	307	1
Unplaced_15257	307	1
Unplaced_15258	228	1
Unplaced_15259	327	1
Unplaced_15260	228	1
Unplaced_15261	228	1
Unplaced_15262	228	1
Unplaced_15263	315	1
Unplaced_15264	228	1
Unplaced_15265	327	2
Unplaced_15266	279	1
Unplaced_15267	264	1
Unplaced_15268	204	1
Unplaced_15269	204	1
Unplaced_15270	327	1
Unplaced_15271	228	1
Unplaced_15272	228	1
Unplaced_15273	366	1	ML143377.1 Homo sapiens chromosome 21 genomic contig HG2513_PATCH, GRC reference assembly FIX PATCH for GRCh38	470051	469781	74.0437	93.727
Unplaced_15274	366	1
Unplaced_15275	366	1
Unplaced_15276	366	1
Unplaced_15277	366	1
Unplaced_15278	366	2
Unplaced_15279	366	1
Unplaced_15280	366	1
Unplaced_15281	327	1
Unplaced_15282	216	1
Unplaced_15283	366	1
Unplaced_15284	366	1
Unplaced_15285	327	1
Unplaced_15286	362	6
Unplaced_15287	362	1
Unplaced_15288	362	1
Unplaced_15289	362	1
Unplaced_15290	362	1
Unplaced_15291	362	2
Unplaced_15292	362	1
Unplaced_15293	362	1
Unplaced_15294	362	1
Unplaced_15295	362	1
Unplaced_15296	436	1
Unplaced_15297	436	1
Unplaced_15298	436	1
Unplaced_15299	436	1	CM000669.2 Homo sapiens chromosome 7, GRCh38 reference primary assembly	63753881	63753659	51.1468	98.655
Unplaced_15300	436	1
Unplaced_15301	436	2
Unplaced_15302	436	1
Unplaced_15303	436	1
Unplaced_15304	347	1
Unplaced_15305	347	1
Unplaced_15306	436	1
Unplaced_15307	436	1
Unplaced_15308	315	2
Unplaced_15309	262	1
Unplaced_15310	262	1
Unplaced_15311	262	1
Unplaced_15312	262	1
Unplaced_15313	262	1
Unplaced_15314	262	1
Unplaced_15315	262	1
Unplaced_15316	308	1
Unplaced_15317	262	1
Unplaced_15318	262	1
Unplaced_15319	353	1
Unplaced_15320	353	1
Unplaced_15321	353	1
Unplaced_15322	353	1
Unplaced_15323	353	1
Unplaced_15324	353	1
Unplaced_15325	353	1
Unplaced_15326	353	1
Unplaced_15327	353	1
Unplaced_15328	353	1
Unplaced_15329	319	1
Unplaced_15330	319	1
Unplaced_15331	319	1
Unplaced_15332	319	1
Unplaced_15333	319	1
Unplaced_15334	319	1
Unplaced_15335	319	1
Unplaced_15336	319	1
Unplaced_15337	314	1
Unplaced_15338	319	1
Unplaced_15339	319	1
Unplaced_15340	314	1
Unplaced_15341	402	1
Unplaced_15342	402	1
Unplaced_15343	402	1
Unplaced_15344	402	1
Unplaced_15345	402	1
Unplaced_15346	402	1
Unplaced_15347	402	1
Unplaced_15348	402	1
Unplaced_15349	402	1
Unplaced_15350	402	1
Unplaced_15351	325	1
Unplaced_15352	315	1
Unplaced_15353	209	1
Unplaced_15354	458	1
Unplaced_15355	458	1
Unplaced_15356	458	1
Unplaced_15357	458	1
Unplaced_15358	458	1
Unplaced_15359	458	1
Unplaced_15360	458	1
Unplaced_15361	458	1
Unplaced_15362	458	1
Unplaced_15363	458	1
Unplaced_15364	314	1
Unplaced_15365	314	1
Unplaced_15366	250	1
Unplaced_15367	220	1
Unplaced_15368	314	1
Unplaced_15369	306	1
Unplaced_15370	242	1
Unplaced_15371	220	1
Unplaced_15372	220	1	CM000671.2 Homo sapiens chromosome 9, GRCh38 reference primary assembly	136302383	136302191	62.2581	90.155
Unplaced_15373	212	1
Unplaced_15374	234	1
Unplaced_15375	202	1
Unplaced_15376	306	1
Unplaced_15377	306	1
Unplaced_15378	542	1
Unplaced_15379	542	1
Unplaced_15380	306	1
Unplaced_15381	306	1
Unplaced_15382	306	1	CM000666.2 Homo sapiens chromosome 4, GRCh38 reference primary assembly	13837	13670	54.902	92.262
Unplaced_15383	306	1
Unplaced_15384	542	1
Unplaced_15385	542	1
Unplaced_15386	542	1
Unplaced_15387	542	1
Unplaced_15388	542	1
Unplaced_15389	542	1
Unplaced_15390	542	1
Unplaced_15391	542	1
Unplaced_15392	202	1
Unplaced_15393	202	1
Unplaced_15394	202	1
Unplaced_15395	202	1	CM000683.2 Homo sapiens chromosome 21, GRCh38 reference primary assembly	10133511	10133746	68.7135	90.254
Unplaced_15396	321	1
Unplaced_15397	202	1
Unplaced_15398	202	1
Unplaced_15399	202	1
Unplaced_15400	202	1
Unplaced_15401	202	1
Unplaced_15402	201	1
Unplaced_15403	251	1
Unplaced_15404	236	1
Unplaced_15405	238	1
Unplaced_15406	238	1	CM000681.2 Homo sapiens chromosome 19, GRCh38 reference primary assembly	47915389	47915034	79.4183	97.479
Unplaced_15407	305	1
Unplaced_15408	238	1
Unplaced_15409	341	1
Unplaced_15410	341	1
Unplaced_15411	303	1
Unplaced_15412	341	1
Unplaced_15413	341	1	KI270909.1 Homo sapiens chromosome 17 genomic contig, GRCh38 reference assembly alternate locus group ALT_REF_LOCI_2	210126	209914	62.4633	99.061
Unplaced_15414	341	1
Unplaced_15415	341	1
Unplaced_15416	341	1
Unplaced_15417	341	1
Unplaced_15418	341	1	CM000663.2 Homo sapiens chromosome 1, GRCh38 reference primary assembly	148561148	148561414	78.2991	91.386
Unplaced_15419	341	1
Unplaced_15420	238	1
Unplaced_15421	336	1
Unplaced_15422	336	1
Unplaced_15423	336	1
Unplaced_15424	336	1
Unplaced_15425	336	1
Unplaced_15426	336	1
Unplaced_15427	336	1
Unplaced_15428	336	1
Unplaced_15429	336	1
Unplaced_15430	336	1
Unplaced_15431	238	1
Unplaced_15432	476	1
Unplaced_15433	476	1
Unplaced_15434	376	1
Unplaced_15435	344	1
Unplaced_15436	476	1
Unplaced_15437	476	2
Unplaced_15438	476	1
Unplaced_15439	476	1
Unplaced_15440	476	1
Unplaced_15441	476	1
Unplaced_15442	476	1
Unplaced_15443	476	1
Unplaced_15444	326	1
Unplaced_15445	326	1
Unplaced_15446	326	1
Unplaced_15447	326	1
Unplaced_15448	326	1
Unplaced_15449	326	1
Unplaced_15450	326	1
Unplaced_15451	326	1
Unplaced_15452	326	1
Unplaced_15453	326	1	ML143371.1 Homo sapiens chromosome 15 genomic contig HG2365_PATCH, GRC reference assembly FIX PATCH for GRCh38	546052	545857	60.1227	95.431
Unplaced_15454	318	1
Unplaced_15455	318	1
Unplaced_15456	300	1
Unplaced_15457	376	1
Unplaced_15458	301	1
Unplaced_15459	313	1
Unplaced_15460	313	1
Unplaced_15461	238	1
Unplaced_15462	238	1
Unplaced_15463	238	1
Unplaced_15464	238	1
Unplaced_15465	238	1
Unplaced_15466	322	1
Unplaced_15467	313	1
Unplaced_15468	313	1
Unplaced_15469	313	1
Unplaced_15470	313	1
Unplaced_15471	313	1
Unplaced_15472	313	1
Unplaced_15473	313	1
Unplaced_15474	313	1
Unplaced_15475	313	1
Unplaced_15476	313	1
Unplaced_15477	313	1
Unplaced_15478	313	1
Unplaced_15479	313	1	KN538372.1 Homo sapiens chromosome 13 genomic contig HG2291_PATCH, GRC reference assembly FIX PATCH for GRCh38	91231	91466	75.3994	97.458
Unplaced_15480	313	1
Unplaced_15481	313	1
Unplaced_15482	313	1
Unplaced_15483	313	1
Unplaced_15484	313	1
Unplaced_15485	285	1
Unplaced_15486	285	1
Unplaced_15487	285	1
Unplaced_15488	285	1
Unplaced_15489	285	1
Unplaced_15490	285	1
Unplaced_15491	285	1
Unplaced_15492	285	1
Unplaced_15493	245	1
Unplaced_15494	285	1
Unplaced_15495	285	1
Unplaced_15496	368	1
Unplaced_15497	321	1
Unplaced_15498	209	1
Unplaced_15499	279	1
Unplaced_15500	300	1
Unplaced_15501	217	1
Unplaced_15502	217	1
Unplaced_15503	243	1
Unplaced_15504	248	1
Unplaced_15505	223	1
Unplaced_15506	223	1
Unplaced_15507	223	1
Unplaced_15508	223	1
Unplaced_15509	223	1
Unplaced_15510	300	1
Unplaced_15511	223	1
Unplaced_15512	223	1
Unplaced_15513	223	1
Unplaced_15514	223	1
Unplaced_15515	529	1
Unplaced_15516	305	1
Unplaced_15517	230	1
Unplaced_15518	305	1
Unplaced_15519	238	1
Unplaced_15520	305	1
Unplaced_15521	349	1	CM000679.2 Homo sapiens chromosome 17, GRCh38 reference primary assembly	22381320	22381026	51.9366	93.22
Unplaced_15522	349	1
Unplaced_15523	349	1
Unplaced_15524	349	1
Unplaced_15525	349	1
Unplaced_15526	349	1
Unplaced_15527	349	1
Unplaced_15528	349	1
Unplaced_15529	305	1
Unplaced_15530	349	1
Unplaced_15531	349	1	CM000672.2 Homo sapiens chromosome 10, GRCh38 reference primary assembly	133666854	133666547	68.7783	90.584
Unplaced_15532	305	1
Unplaced_15533	300	1
Unplaced_15534	323	1
Unplaced_15535	323	1
Unplaced_15536	323	1
Unplaced_15537	323	1
Unplaced_15538	323	1
Unplaced_15539	323	1
Unplaced_15540	323	1
Unplaced_15541	323	1
Unplaced_15542	323	1
Unplaced_15543	323	1
[truncated: 597,371+ more rows]

## Sheet: Supplementary Data 3 
Sequence ID	The name of the contigs with an alignment
TwoEndPlaced_48	KY507796.1| Homo sapiens clone 4291 breakpoint junction genomic sequence
TwoEndPlaced_49	KY505891.1| Homo sapiens clone 2386 breakpoint junction genomic sequence
TwoEndPlaced_58	KY508009.1| Homo sapiens clone 4504 breakpoint junction genomic sequence
TwoEndPlaced_88	KY504693.1| Homo sapiens clone 1188 breakpoint junction genomic sequence
TwoEndPlaced_99	KY507612.1| Homo sapiens clone 4107 breakpoint junction genomic sequence
TwoEndPlaced_141	KY508043.1| Homo sapiens clone 4538 breakpoint junction genomic sequence
TwoEndPlaced_158	KY505839.1| Homo sapiens clone 2334 breakpoint junction genomic sequence
TwoEndPlaced_162	KY503712.1| Homo sapiens clone 0207 breakpoint junction genomic sequence
TwoEndPlaced_200	KY503836.1| Homo sapiens clone 0331 breakpoint junction genomic sequence
TwoEndPlaced_201	KY506862.1| Homo sapiens clone 3357 breakpoint junction genomic sequence
TwoEndPlaced_206	KY506486.1| Homo sapiens clone 2981 breakpoint junction genomic sequence
TwoEndPlaced_216	KY504247.1| Homo sapiens clone 0742 breakpoint junction genomic sequence
TwoEndPlaced_229	KY505055.1| Homo sapiens clone 1550 breakpoint junction genomic sequence
TwoEndPlaced_239	KY504177.1| Homo sapiens clone 0672 breakpoint junction genomic sequence
TwoEndPlaced_251	AY053519.1| Homo sapiens thyroglobulin gene, intron 18
TwoEndPlaced_283	KY507396.1| Homo sapiens clone 3891 breakpoint junction genomic sequence
TwoEndPlaced_305	KY505325.1| Homo sapiens clone 1820 breakpoint junction genomic sequence
TwoEndPlaced_309	KY505695.1| Homo sapiens clone 2190 breakpoint junction genomic sequence
TwoEndPlaced_317	KY504896.1| Homo sapiens clone 1391 breakpoint junction genomic sequence
TwoEndPlaced_319	KY503797.1| Homo sapiens clone 0292 breakpoint junction genomic sequence
TwoEndPlaced_325	KY507105.1| Homo sapiens clone 3600 breakpoint junction genomic sequence
TwoEndPlaced_338	KY505053.1| Homo sapiens clone 1548 breakpoint junction genomic sequence
TwoEndPlaced_339	KY506859.1| Homo sapiens clone 3354 breakpoint junction genomic sequence
TwoEndPlaced_345	KY505665.1| Homo sapiens clone 2160 breakpoint junction genomic sequence
TwoEndPlaced_349	KY507107.1| Homo sapiens clone 3602 breakpoint junction genomic sequence
TwoEndPlaced_355	KY505670.1| Homo sapiens clone 2165 breakpoint junction genomic sequence
TwoEndPlaced_377	KY507220.1| Homo sapiens clone 3715 breakpoint junction genomic sequence
TwoEndPlaced_385	KY503832.1| Homo sapiens clone 0327 breakpoint junction genomic sequence
TwoEndPlaced_393	KY503505.1| Homo sapiens clone 287F breakpoint junction genomic sequence
TwoEndPlaced_396	KY505224.1| Homo sapiens clone 1719 breakpoint junction genomic sequence
TwoEndPlaced_434	KY506729.1| Homo sapiens clone 3224 breakpoint junction genomic sequence
TwoEndPlaced_438	KY506587.1| Homo sapiens clone 3082 breakpoint junction genomic sequence
TwoEndPlaced_445	KY507970.1| Homo sapiens clone 4465 breakpoint junction genomic sequence
TwoEndPlaced_448	KY503932.1| Homo sapiens clone 0427 breakpoint junction genomic sequence
TwoEndPlaced_472	KY503242.1| Homo sapiens clone 022F breakpoint junction genomic sequence
TwoEndPlaced_505	KY505531.1| Homo sapiens clone 2026 breakpoint junction genomic sequence
TwoEndPlaced_523	KY507658.2| Homo sapiens clone 4153 breakpoint junction genomic sequence
LeftEndPlaced_51	KY506688.1| Homo sapiens clone 3183 breakpoint junction genomic sequence
LeftEndPlaced_350	KY504292.1| Homo sapiens clone 0787 breakpoint junction genomic sequence
LeftEndPlaced_361	KY506780.1| Homo sapiens clone 3275 breakpoint junction genomic sequence
LeftEndPlaced_501	KY507430.1| Homo sapiens clone 3925 breakpoint junction genomic sequence
LeftEndPlaced_605	KY504416.1| Homo sapiens clone 0911 breakpoint junction genomic sequence
LeftEndPlaced_1087	KY507466.1| Homo sapiens clone 3961 breakpoint junction genomic sequence
LeftEndPlaced_1157	KY508046.1| Homo sapiens clone 4541 breakpoint junction genomic sequence
LeftEndPlaced_1208	KY504064.1| Homo sapiens clone 0559 breakpoint junction genomic sequence
LeftEndPlaced_1296	KY506576.1| Homo sapiens clone 3071 breakpoint junction genomic sequence
LeftEndPlaced_1397	KY503235.1| Homo sapiens clone 015F breakpoint junction genomic sequence
LeftEndPlaced_1438	KY506830.1| Homo sapiens clone 3325 breakpoint junction genomic sequence
LeftEndPlaced_1689	KY507720.1| Homo sapiens clone 4215 breakpoint junction genomic sequence
LeftEndPlaced_1758	KY505601.1| Homo sapiens clone 2096 breakpoint junction genomic sequence
LeftEndPlaced_1828	KY506206.1| Homo sapiens clone 2701 breakpoint junction genomic sequence
LeftEndPlaced_2159	KY505694.1| Homo sapiens clone 2189 breakpoint junction genomic sequence
LeftEndPlaced_2496	KY504975.1| Homo sapiens clone 1470 breakpoint junction genomic sequence
LeftEndPlaced_2553	KY503889.1| Homo sapiens clone 0384 breakpoint junction genomic sequence
LeftEndPlaced_2692	KY505254.1| Homo sapiens clone 1749 breakpoint junction genomic sequence
LeftEndPlaced_2733	KY505317.1| Homo sapiens clone 1812 breakpoint junction genomic sequence
LeftEndPlaced_2735	KY504285.1| Homo sapiens clone 0780 breakpoint junction genomic sequence
LeftEndPlaced_2832	KY505842.1| Homo sapiens clone 2337 breakpoint junction genomic sequence
LeftEndPlaced_2861	MH534313.1| Homo sapiens chr4:137893473-137893481 non-reference unique insertion sequence
LeftEndPlaced_2937	KY507260.1| Homo sapiens clone 3755 breakpoint junction genomic sequence
LeftEndPlaced_3048	KY507907.1| Homo sapiens clone 4402 breakpoint junction genomic sequence
LeftEndPlaced_3133	KY506767.1| Homo sapiens clone 3262 breakpoint junction genomic sequence
LeftEndPlaced_3214	KY505842.1| Homo sapiens clone 2337 breakpoint junction genomic sequence
LeftEndPlaced_3348	KY508042.1| Homo sapiens clone 4537 breakpoint junction genomic sequence
LeftEndPlaced_3367	KY505421.1| Homo sapiens clone 1916 breakpoint junction genomic sequence
LeftEndPlaced_3457	KY506349.1| Homo sapiens clone 2844 breakpoint junction genomic sequence
LeftEndPlaced_3530	KY506454.1| Homo sapiens clone 2949 breakpoint junction genomic sequence
LeftEndPlaced_3666	KY505102.1| Homo sapiens clone 1597 breakpoint junction genomic sequence
LeftEndPlaced_3716	LN410941.1| Spirometra erinaceieuropaei genome assembly S erinaceieuropaei ,scaffold SPER contig0164853
LeftEndPlaced_3983	KY504064.1| Homo sapiens clone 0559 breakpoint junction genomic sequence
LeftEndPlaced_4089	MH533944.1| Homo sapiens chr2:175860471-175860470 non-reference unique insertion sequence
LeftEndPlaced_4174	KY506733.1| Homo sapiens clone 3228 breakpoint junction genomic sequence
LeftEndPlaced_4315	KY504478.1| Homo sapiens clone 0973 breakpoint junction genomic sequence
LeftEndPlaced_4316	KY505427.1| Homo sapiens clone 1922 breakpoint junction genomic sequence
LeftEndPlaced_4862	KY504843.1| Homo sapiens clone 1338 breakpoint junction genomic sequence
LeftEndPlaced_4953	KY504238.1| Homo sapiens clone 0733 breakpoint junction genomic sequence
LeftEndPlaced_5275	GU268498.1| Homo sapiens contig freeze2 6483 genomic sequence
LeftEndPlaced_5345	KY506330.1| Homo sapiens clone 2825 breakpoint junction genomic sequence
LeftEndPlaced_5347	KY507396.1| Homo sapiens clone 3891 breakpoint junction genomic sequence
LeftEndPlaced_5451	KY505962.1| Homo sapiens clone 2457 breakpoint junction genomic sequence
LeftEndPlaced_5575	KY503833.1| Homo sapiens clone 0328 breakpoint junction genomic sequence
LeftEndPlaced_5696	KY505084.1| Homo sapiens clone 1579 breakpoint junction genomic sequence
LeftEndPlaced_5721	KY504952.1| Homo sapiens clone 1447 breakpoint junction genomic sequence
LeftEndPlaced_5889	KY504565.1| Homo sapiens clone 1060 breakpoint junction genomic sequence
LeftEndPlaced_5922	KY505122.1| Homo sapiens clone 1617 breakpoint junction genomic sequence
LeftEndPlaced_5994	KY503415.1| Homo sapiens clone 197F breakpoint junction genomic sequence
LeftEndPlaced_6092	KY504006.1| Homo sapiens clone 0501 breakpoint junction genomic sequence
LeftEndPlaced_6170	KY505254.1| Homo sapiens clone 1749 breakpoint junction genomic sequence
LeftEndPlaced_6292	KY504141.1| Homo sapiens clone 0636 breakpoint junction genomic sequence
RightEndPlaced_210	KY507260.1| Homo sapiens clone 3755 breakpoint junction genomic sequence
RightEndPlaced_325	KY507805.1| Homo sapiens clone 4300 breakpoint junction genomic sequence
RightEndPlaced_457	KY505487.1| Homo sapiens clone 1982 breakpoint junction genomic sequence
RightEndPlaced_574	KY505570.1| Homo sapiens clone 2065 breakpoint junction genomic sequence
RightEndPlaced_892	MH533226.1| Homo sapiens chr10:80764575-80764618 non-reference unique insertion sequence
RightEndPlaced_938	KY504599.1| Homo sapiens clone 1094 breakpoint junction genomic sequence
RightEndPlaced_990	KY508045.1| Homo sapiens clone 4540 breakpoint junction genomic sequence
RightEndPlaced_1079	MH533356.1| Homo sapiens chr12:6305537-6305486 non-reference unique insertion sequence
RightEndPlaced_1354	KY507946.1| Homo sapiens clone 4441 breakpoint junction genomic sequence
RightEndPlaced_1506	KY506878.1| Homo sapiens clone 3373 breakpoint junction genomic sequence
RightEndPlaced_1577	KY503713.1| Homo sapiens clone 0208 breakpoint junction genomic sequence
RightEndPlaced_1985	KY503809.1| Homo sapiens clone 0304 breakpoint junction genomic sequence
RightEndPlaced_2050	KY507008.1| Homo sapiens clone 3503 breakpoint junction genomic sequence
RightEndPlaced_2601	KY507642.1| Homo sapiens clone 4137 breakpoint junction genomic sequence
RightEndPlaced_2628	KY507389.1| Homo sapiens clone 3884 breakpoint junction genomic sequence
RightEndPlaced_2761	KY504631.1| Homo sapiens clone 1126 breakpoint junction genomic sequence
RightEndPlaced_2789	KY507029.1| Homo sapiens clone 3524 breakpoint junction genomic sequence
RightEndPlaced_2891	KY504530.1| Homo sapiens clone 1025 breakpoint junction genomic sequence
RightEndPlaced_3124	KY507461.1| Homo sapiens clone 3956 breakpoint junction genomic sequence
RightEndPlaced_3133	KY503277.1| Homo sapiens clone 076F breakpoint junction genomic sequence
RightEndPlaced_3180	KY503623.1| Homo sapiens clone 0118 breakpoint junction genomic sequence
RightEndPlaced_3224	KY504240.1| Homo sapiens clone 0735 breakpoint junction genomic sequence
RightEndPlaced_3385	KY504657.1| Homo sapiens clone 1152 breakpoint junction genomic sequence
RightEndPlaced_3402	KY503259.1| Homo sapiens clone 038F breakpoint junction genomic sequence
RightEndPlaced_3428	KY506394.1| Homo sapiens clone 2889 breakpoint junction genomic sequence
RightEndPlaced_3463	KY503671.1| Homo sapiens clone 0166 breakpoint junction genomic sequence
RightEndPlaced_3477	KY507879.1| Homo sapiens clone 4374 breakpoint junction genomic sequence
RightEndPlaced_3502	KY504953.1| Homo sapiens clone 1448 breakpoint junction genomic sequence
RightEndPlaced_3575	KY504006.1| Homo sapiens clone 0501 breakpoint junction genomic sequence
RightEndPlaced_3606	KY504338.1| Homo sapiens clone 0833 breakpoint junction genomic sequence
RightEndPlaced_3629	KY504289.1| Homo sapiens clone 0784 breakpoint junction genomic sequence
RightEndPlaced_3635	KY507420.1| Homo sapiens clone 3915 breakpoint junction genomic sequence
RightEndPlaced_4092	KY507309.1| Homo sapiens clone 3804 breakpoint junction genomic sequence
RightEndPlaced_4093	KY507009.1| Homo sapiens clone 3504 breakpoint junction genomic sequence
RightEndPlaced_4145	KY503235.1| Homo sapiens clone 015F breakpoint junction genomic sequence
RightEndPlaced_4151	MH533262.1| Homo sapiens chr11:7844549-7844560 non-reference unique insertion sequence
RightEndPlaced_4283	KY506327.1| Homo sapiens clone 2822 breakpoint junction genomic sequence
RightEndPlaced_4297	KY504656.1| Homo sapiens clone 1151 breakpoint junction genomic sequence
RightEndPlaced_4508	KY507804.1| Homo sapiens clone 4299 breakpoint junction genomic sequence
RightEndPlaced_4511	KY504560.1| Homo sapiens clone 1055 breakpoint junction genomic sequence
RightEndPlaced_4587	KY506582.1| Homo sapiens clone 3077 breakpoint junction genomic sequence
RightEndPlaced_4603	KY506320.1| Homo sapiens clone 2815 breakpoint junction genomic sequence
RightEndPlaced_4801	KY503940.1| Homo sapiens clone 0435 breakpoint junction genomic sequence
RightEndPlaced_5210	KY505381.1| Homo sapiens clone 1876 breakpoint junction genomic sequence
RightEndPlaced_5290	KY503629.1| Homo sapiens clone 0124 breakpoint junction genomic sequence
RightEndPlaced_5687	KY507258.1| Homo sapiens clone 3753 breakpoint junction genomic sequence
RightEndPlaced_5748	U89349.1| Human papillomavirus type 18 variant, partial sequence
RightEndPlaced_5758	KY505466.1| Homo sapiens clone 1961 breakpoint junction genomic sequence
RightEndPlaced_5804	KY505225.1| Homo sapiens clone 1720 breakpoint junction genomic sequence
RightEndPlaced_6353	KY503867.1| Homo sapiens clone 0362 breakpoint junction genomic sequence
RightEndPlaced_6447	KY504327.1| Homo sapiens clone 0822 breakpoint junction genomic sequence
RightEndPlaced_6512	KY503665.1| Homo sapiens clone 0160 breakpoint junction genomic sequence
Unplaced_13870	XM_006352446.2| PREDICTED: Solanum tuberosum reactive Intermediate Deaminase A, chloroplastic-like (LOC102592473), mRNA
Unplaced_16201	NM_106368.5| Arabidopsis thaliana chromatin protein family (SKIP), mRNA
Unplaced_17988	AF488730.1| Triticum aestivum small Ran-related GTP-binding protein mRNA, complete cds
Unplaced_18248	NM_137994.3| Drosophila melanogaster uncharacterized protein, transcript variant A (CG5554), mRNA
Unplaced_18251	XM_006347233.2| PREDICTED: Solanum tuberosum chloroplast stem-loop binding protein of 41 kDa b, chloroplastic (LOC102598488), mRNA
Unplaced_19632	XM_009802964.1| PREDICTED: Nicotiana sylvestris carbonic anhydrase, chloroplastic (LOC104247023), transcript variant X2, mRNA
Unplaced_20108	XM_016570545.1| PREDICTED: Sinocyclocheilus rhinocerous glyoxylate reductase/hydroxypyruvate reductase-like (LOC107754183), mRNA
Unplaced_20109	NM_166045.2| Drosophila melanogaster Selenide,water dikinase (SelD), transcript variant A, mRNA
Unplaced_20345	NM_001288688.1| Solanum tuberosum 60S ribosomal protein L10-like (LOC102582711), mRNA
Unplaced_20767	NM_111023.3| Arabidopsis thaliana Oleosin family protein (AT3G01570), mRNA
Unplaced_23053	AY749738.1| Jubabaetis sp. EP139 histone H3 (H3) gene, partial cds
Unplaced_23265	XM_006342443.2| PREDICTED: Solanum tuberosum far upstream element-binding protein 2-like (LOC102595397), mRNA
Unplaced_23664	U82367.2| Solanum tuberosum UDP-galactose:solanidine galactosyltransferase (Sgt1) mRNA, Sgt1.1 allele, complete cds
Unplaced_24352	XM_016451190.1| PREDICTED: Sinocyclocheilus anshuiensis ribosome biogenesis protein NSA2 homolog (LOC107661557), mRNA
Unplaced_25285	NM_007818.3| Mus musculus cytochrome P450, family 3, subfamily a, polypeptide 11 (Cyp3a11), mRNA
Unplaced_27458	NM_001325417.1| Nicotiana tabacum adenosylhomocysteinase (LOC107786358), mRNA
Unplaced_28361	KP844460.1| Locusta migratoria alpha tubulin mRNA, complete cds
Unplaced_29524	NM_057666.5| Drosophila melanogaster La autoantigen-like (La), mRNA
Unplaced_29842	BT001544.1| Drosophila melanogaster RE10429 full insert cDNA
Unplaced_30425	XM_006344754.1| PREDICTED: Solanum tuberosum oxygen-evolving enhancer protein 1, chloroplastic (LOC102577458), mRNA
Unplaced_31288	AY061450.1| Drosophila melanogaster LD38718 full length cDNA
Unplaced_31294	XM_016560603.1| PREDICTED: Sinocyclocheilus rhinocerous apolipoprotein A-I-like (LOC107746394), mRNA
Unplaced_31319	NM_057521.6| Drosophila melanogaster heterogeneous nuclear ribonucleoprotein at 27C, transcript variant A (Hrb27C), mRNA
Unplaced_31619	KY507139.1| Homo sapiens clone 3634 breakpoint junction genomic sequence
Unplaced_32811	NM_112391.3| Arabidopsis thaliana hypothetical protein (AT3G15280), mRNA
Unplaced_33337	NM_137398.2| Drosophila melanogaster eukaryotic translation initiation factor 3 subunit c (eIF3c), transcript variant A, mRNA
Unplaced_33499	AY596570.1| Saccharum officinarum clone SCEPLR1051E09, complete sequence
Unplaced_34015	NM_078642.4| Drosophila melanogaster cyclophilin 1 (Cyp1), mRNA
Unplaced_34156	NM_057780.4| Drosophila melanogaster nucleosome assembly protein 1, transcript variant A (Nap1), mRNA
Unplaced_34495	AF194026.1| Saccharum officinarum pyruvate orthophosphate dikinase (PPDK) mRNA, complete cds
Unplaced_35071	AB686223.1| Bluetongue virus 9 VP2 gene for VP2 protein, complete cds, strain: ON-2/C/03, segment: 2
Unplaced_39123	XM_006357816.2| PREDICTED: Solanum tuberosum cellulose synthase-like protein G1 (LOC102601303), mRNA
Unplaced_39304	NM_031010.2| Rattus norvegicus arachidonate 15-lipoxygenase (Alox15), mRNA
Unplaced_40741	XM_016457761.1| PREDICTED: Sinocyclocheilus anshuiensis alcohol dehydrogenase 1-like (LOC107666441), mRNA
Unplaced_43012	BX930857.2| Gallus gallus finished cDNA, clone ChEST970j5
Unplaced_47785	KY507072.1| Homo sapiens clone 3567 breakpoint junction genomic sequence
Unplaced_50268	NM_001288671.1| Solanum tuberosum 60S ribosomal protein L12-like (LOC102600463), mRNA
Unplaced_52071	XM_027350704.1| PREDICTED: Penaeus vannamei 40S ribosomal protein S5 (LOC113799988), transcript variant X2, mRNA
Unplaced_52182	KY507658.2| Homo sapiens clone 4153 breakpoint junction genomic sequence
Unplaced_52390	XM_016502055.1| PREDICTED: Sinocyclocheilus anshuiensis tropomyosin alpha-1 chain-like (LOC107700417), mRNA
Unplaced_52420	L36157.1| Medicago sativa peroxidase (pxdC) mRNA, complete cds
Unplaced_52874	BX822889.1| Arabidopsis thaliana Full-length cDNA Complete sequence from clone GSLTFB70ZB02 of Flowers and buds of strain col-0 of Arabidopsis thaliana (thale cress)
Unplaced_53289	XM_006343097.1| PREDICTED: Solanum tuberosum uncharacterized LOC102595503 (LOC102595503), mRNA
Unplaced_53873	NM_012053.2| Mus musculus ribosomal protein L8 (Rpl8), mRNA
Unplaced_54497	NM_130655.2| Drosophila melanogaster eukaryotic translation initiation factor 3 subunit g1 (eIF3g1), mRNA
Unplaced_54505	XM_023263785.1| PREDICTED: Amphiprion ocellaris glyceraldehyde-3-phosphate dehydrogenase (gapdh), mRNA
Unplaced_55862	XM_018958838.1| PREDICTED: Juglans regia non-specific lipid-transfer protein 1-like (LOC108986272), transcript variant X2, mRNA
Unplaced_56214	NM_001288249.1| Solanum tuberosum 40S ribosomal protein S10-like (LOC102577552), mRNA
Unplaced_58241	NM_080098.4| Drosophila melanogaster proteasome alpha1 subunit, transcript variant B (Prosalpha1), mRNA
Unplaced_58246	XM_016525328.1| PREDICTED: Sinocyclocheilus rhinocerous 60S ribosomal protein L4-A-like (LOC107718306), mRNA
Unplaced_58342	XM_788739.4| PREDICTED: Strongylocentrotus purpuratus 60S ribosomal protein L31 (LOC589085), mRNA
Unplaced_59206	JX272500.1| Bluetongue virus 12 isolate 75005 segment 2, complete sequence
Unplaced_59285	NM_175973.3| Drosophila melanogaster Reticulon-like1 (Rtnl1), transcript variant A, mRNA
Unplaced_59835	AK450664.1| Triticum aestivum mRNA, clone: tplb0040j18, cultivar Chinese Spring
Unplaced_60642	XM_016502581.1| PREDICTED: Sinocyclocheilus anshuiensis phosphoglycerate mutase 2 (LOC107700776), mRNA
Unplaced_63526	NM_206551.3| Drosophila melanogaster glutamate dehydrogenase, transcript variant F (Gdh), mRNA
Unplaced_63928	XM_016446999.1| PREDICTED: Sinocyclocheilus anshuiensis cytochrome c oxidase subunit 6A, mitochondrial-like (LOC107658449), transcript variant X2, mRNA
Unplaced_65517	NM_079345.4| Drosophila melanogaster mitochondrial phosphate carrier protein 2, transcript variant A (Mpcp2), mRNA
Unplaced_67220	NM_001276121.1| Drosophila melanogaster innexin 3, transcript variant B (Inx3), mRNA
Unplaced_68665	XM_018818521.1| PREDICTED: Musa acuminata subsp. malaccensis uncharacterized LOC103998218 (LOC103998218), mRNA
Unplaced_68724	XM_016455818.1| PREDICTED: Sinocyclocheilus anshuiensis plasma protease C1 inhibitor-like (LOC107665067), mRNA
Unplaced_69067	NM_001287970.1| Solanum tuberosum 4-hydroxy-3-methylbut-2-enyl diphosphate reductase, chloroplastic-like (LOC102592556), mRNA
Unplaced_69790	AK149384.1| Mus musculus adult male liver tumor cDNA, RIKEN full-length enriched library, clone:C730003P07 product:hypothetical TPR repeat/TPR-like containing protein, full insert sequence
Unplaced_73139	XM_004002776.4| PREDICTED: Ovis aries keratin-associated protein 13-1-like (LOC101106046), mRNA
Unplaced_73867	XM_006352709.2| PREDICTED: Solanum tuberosum 40S ribosomal protein S24-1 (LOC102595901), mRNA
Unplaced_74546	AJ224146.1| Rubus idaeus mRNA for metallothionein-like protein
Unplaced_75163	HQ886700.1| Linum usitatissimum clone GMU2AYZ01BQ2HL microsatellite sequence
Unplaced_75228	KX234810.1| Broad bean wilt virus 2 isolate BR segment RNA2, complete sequence
Unplaced_77083	NM_025797.4| Mus musculus cytochrome b5 type A (microsomal) (Cyb5a), transcript variant 1, mRNA
Unplaced_77543	AF172637.1| Drosophila melanogaster LD24793 full insert cDNA
Unplaced_78884	MF061253.1| Laodelphax striatella isolate Jiangsu 60S ribosomal protein L18 (RPL18) mRNA, complete cds
Unplaced_79281	NM_001273188.1| Drosophila melanogaster eukaryotic translation initiation factor 4A (eIF4A), transcript variant F, mRNA
Unplaced_79470	MF346690.1| Phalaenopsis aphrodite subsp. formosana oxygen-evolving enhancer protein 2 mRNA, partial cds
Unplaced_80321	NM_001288225.1| Solanum tuberosum mitochondrial outer membrane protein porin of 34 kDa-like (VDAC), mRNA
Unplaced_81508	BT099652.1| Drosophila melanogaster FI11929 full insert cDNA
Unplaced_81601	AK334384.1| Triticum aestivum cDNA, clone: WT009 D24, cultivar: Chinese Spring
Unplaced_81660	NM_146126.4| Mus musculus sorbitol dehydrogenase (Sord), mRNA
Unplaced_82133	XM_009788851.1| PREDICTED: Nicotiana sylvestris chlorophyll a-b binding protein, chloroplastic (LOC104235156), mRNA
Unplaced_82294	XM_009773557.1| PREDICTED: Nicotiana sylvestris photosystem II 22 kDa protein, chloroplastic (LOC104222329), mRNA
Unplaced_84541	XM_004968410.4| PREDICTED: Setaria italica NADP-dependent malic enzyme, chloroplastic (LOC101777875), mRNA
Unplaced_85029	NM_167359.2| Drosophila melanogaster thioredoxin peroxidase 1 (Jafrac1), transcript variant B, mRNA
Unplaced_86643	NM_164648.2| Drosophila melanogaster helicase at 25E, transcript variant C (Hel25E), mRNA
Unplaced_87392	NM_001087125.1| Xenopus laevis ribosomal protein S12 L homeolog (rps12.L), mRNA
Unplaced_87509	NM_007815.3| Mus musculus cytochrome P450, family 2, subfamily c, polypeptide 29 (Cyp2c29), mRNA
Unplaced_89751	X56699.1_X.| laevis mRNA for 42Sp48 protein
Unplaced_89752	X81999.1_D.melanogaster| mRNA for oligosaccharyltransferase
Unplaced_92143	AB178514.1| Heliocidaris crassispina mitochondrial ND2 gene for NADH dehydrogenase subunit 2, complete cds
Unplaced_93397	NM_011327.4| Mus musculus sterol carrier protein 2, liver (Scp2), mRNA
Unplaced_94407	U09331.1| Solanum brevidens non-sucrose-inducible patatin precursor mRNA, complete cds
Unplaced_94850	NM_080198.3| Drosophila melanogaster protein phosphatase 1 at 87B (Pp1-87B), mRNA
Unplaced_94853	XM_016279517.1| PREDICTED: Sinocyclocheilus grahami sodium/potassium-transporting ATPase subunit beta-233-like (LOC107590643), transcript variant X1, mRNA
Unplaced_96766	XM_016463781.1| PREDICTED: Sinocyclocheilus anshuiensis apolipoprotein A-IV-like (LOC107670966), mRNA
Unplaced_99105	FJ609738.1| Locusta migratoria hexamerin-like protein 1 mRNA, complete cds
Unplaced_100762	AK454764.1| Triticum aestivum mRNA, clone: tplb0006m23, cultivar Chinese Spring
Unplaced_100825	NM_007954.4| Mus musculus carboxylesterase 1C (Ces1c), mRNA
Unplaced_101817	AF370293.1| Arabidopsis thaliana putative calmodulin-4 protein (At1g66410) mRNA, complete cds
Unplaced_103098	NM_105978.4| Arabidopsis thaliana Aquaporin-like superfamily protein (TIP3;1), mRNA
Unplaced_103792	NM_079739.4| Drosophila melanogaster eukaryotic translation initiation factor 3 subunit d1 (eIF3d1), mRNA
Unplaced_104376	NM_132690.4| Drosophila melanogaster programmed cell death 4, transcript variant A (Pdcd4), mRNA
Unplaced_104729	NM_170206.3| Drosophila melanogaster vig2, transcript variant C (vig2), mRNA
Unplaced_104790	XM_006360048.2| PREDICTED: Solanum tuberosum 60S ribosomal protein L8-like (LOC102579483), mRNA
Unplaced_106567	NM_125415.2| Arabidopsis thaliana tetraspanin4 (TET4), mRNA
Unplaced_106594	XM_009420713.2| PREDICTED: Musa acuminata subsp. malaccensis probable glutathione S-transferase parA (LOC103999064), mRNA
Unplaced_107846	EF432573.1| Triticum aestivum lipid transfer protein mRNA, complete cds
Unplaced_110714	XM_019376529.1| PREDICTED: Nicotiana attenuata S-adenosylmethionine decarboxylase proenzyme (LOC109212838), mRNA
Unplaced_110722	XM_006343597.2| PREDICTED: Solanum tuberosum omega-6 fatty acid desaturase, chloroplastic (LOC102590621), mRNA
Unplaced_110945	XM_009802436.1| PREDICTED: Nicotiana sylvestris probable aquaporin TIP1-1 (LOC104246595), mRNA
Unplaced_114005	NM_181849.3| Mus musculus fibrinogen beta chain (Fgb), mRNA
Unplaced_114275	NM_111233.4| Arabidopsis thaliana MATE efflux family protein (AT3G03620), mRNA
Unplaced_115766	XM_006348300.2| PREDICTED: Solanum tuberosum heme-binding protein 2-like (LOC102597635), mRNA
Unplaced_119423	AK227657.1| Arabidopsis thaliana mRNA for monooxygenase, complete cds, clone: RAFL14-24-B09
Unplaced_119665	NM_135735.3| Drosophila melanogaster chaperonin containing TCP1 subunit 4 (CCT4), mRNA
Unplaced_122517	XM_006349266.1| PREDICTED: Solanum tuberosum YTH domain-containing family protein 1 (LOC102591006), mRNA
Unplaced_124280	NM_212762.1| Danio rerio ribosomal protein S15a (rps15a), mRNA
Unplaced_124996	XM_027362651.1| PREDICTED: Penaeus vannamei 60S ribosomal protein L34-like (LOC113810981), transcript variant X2, mRNA
Unplaced_125008	XM_015306630.1| PREDICTED: Solanum tuberosum polyadenylate-binding protein 2-like (LOC102580924), transcript variant X1, mRNA
Unplaced_126871	NM_143714.4| Drosophila melanogaster mab-21 (mab-21), mRNA
Unplaced_127756	XM_006355126.2| PREDICTED: Solanum tuberosum delta-aminolevulinic acid dehydratase, chloroplastic (LOC102604643), transcript variant X2, mRNA
Unplaced_128144	NM_164500.2| Drosophila melanogaster uncharacterized protein, transcript variant B (CG2862), mRNA
Unplaced_130347	XM_016552911.1| PREDICTED: Sinocyclocheilus rhinocerous chymotrypsin A-like (LOC107740462), mRNA
Unplaced_130883	AF521253.1| Metasequoia glyptostroboides fructose-1,6-diphosphate aldolase mRNA, complete cds; nuclear gene for putative chloroplast product
Unplaced_131938	NM_008277.3| Mus musculus 4-hydroxyphenylpyruvic acid dioxygenase (Hpd), mRNA
Unplaced_133033	NM_143470.2| Drosophila melanogaster uncharacterized protein, transcript variant A (CG7834), mRNA
Unplaced_133993	NM_139834.3| Drosophila melanogaster ribosomal protein L18, transcript variant A (RpL18), mRNA
Unplaced_135680	XM_006354127.2| PREDICTED: Solanum tuberosum lignin-forming anionic peroxidase-like (LOC102588050), mRNA
Unplaced_136714	XM_023297213.1| PREDICTED: Amphiprion ocellaris chromosome unknown C6orf58 homolog (cunh6orf58), mRNA
Unplaced_137707	NM_010321.1| Mus musculus glycine N-methyltransferase (Gnmt), transcript variant 1, mRNA
Unplaced_138796	XM_006342295.2| PREDICTED: Solanum tuberosum 40S ribosomal protein S3-2-like (LOC102599656), mRNA
Unplaced_140595	AB042028.1| Danio rerio mRNA for fast skeletal myosin light chain 3, partial cds
Unplaced_141585	XM_021449391.1| PREDICTED: Sorghum bicolor oxygen-evolving enhancer protein 1, chloroplastic (LOC110430997), mRNA
Unplaced_141829	XM_009388433.2| PREDICTED: Musa acuminata subsp. malaccensis polyadenylate-binding protein 2-like (LOC103973778), transcript variant X4, mRNA
Unplaced_143015	XM_006341501.2| PREDICTED: Solanum tuberosum beta-glucosidase 44-like (LOC102579818), mRNA
Unplaced_144259	XM_009776756.1| PREDICTED: Nicotiana sylvestris stromal 70 kDa heat shock-related protein, chloroplastic (LOC104225008), transcript variant X1, mRNA
Unplaced_145126	NM_001177652.2| Mus musculus predicted gene 5886 (Gm5886), transcript variant coding allele, mRNA
Unplaced_145168	NM_078508.6| Drosophila melanogaster ribosomal protein L7A, transcript variant D (RpL7A), mRNA
Unplaced_148587	NM_146230.3| Mus musculus acetyl-Coenzyme A acyltransferase 1B (Acaa1b), mRNA
Unplaced_148592	NM_001338529.1| Arabidopsis thaliana Mannose-binding lectin superfamily protein (AT3G21380), mRNA
Unplaced_148594	NM_001150749.1| Mus musculus retinol dehydrogenase 7 (Rdh7), transcript variant 1, mRNA
Unplaced_149121	XM_004962073.4| PREDICTED: Setaria italica pyruvate, phosphate dikinase 2 (LOC101760933), mRNA
Unplaced_150663	DQ228334.1| Solanum tuberosum clone 145F02 unknown mRNA
Unplaced_151711	NM_001288680.1| Solanum tuberosum S-adenosylmethionine synthase 1-like (METK1), mRNA
Unplaced_152198	AK003671.1| Mus musculus 18-day embryo whole body cDNA, RIKEN full-length enriched library, clone:1110013P06 product:carbonic anhydrase 3, full insert sequence
Unplaced_152202	XM_006366762.2| PREDICTED: Solanum tuberosum serine carboxypeptidase 1-like (LOC102594869), mRNA
Unplaced_154106	NM_079181.4| Drosophila melanogaster succinyl coenzyme A synthetase alpha subunit, transcript variant A (Scsalpha), mRNA
Unplaced_154353	NM_001343735.1| Arabidopsis thaliana poly ADP-ribose polymerase 3 (AT5G22470), mRNA
Unplaced_155501	XM_025950748.1| PREDICTED: Panicum hallii tubulin alpha-1 chain-like (LOC112885067), mRNA
Unplaced_158026	LN699293.1| Cucumis melo genomic scaffold, unassembled sequence46746
Unplaced_158236	NR_143578.1| Arabidopsis thaliana other RNA (AT1G46554), ncRNA
Unplaced_158484	XM_012668928.1| PREDICTED: Monomorium pharaonis UDP-2-acetamido-2-deoxy-3-oxo-D-glucuronate aminotransferase-like (LOC105829854), mRNA
Unplaced_158634	AY058759.1| Drosophila melanogaster SD02658 full length cDNA
Unplaced_160574	NM_169118.1| Drosophila melanogaster Rm62, transcript variant D (Rm62), mRNA
Unplaced_160882	AY293281.1| Mus musculus musculus salivary androgen-binding protein gamma subunit (Abpg) mRNA, Abpg-b allele, complete cds
Unplaced_163400	NM_212952.2| Danio rerio ribosomal protein L36 (rpl36), mRNA
Unplaced_163696	NM_167043.3| Drosophila melanogaster ribosomal protein L35, transcript variant A (RpL35), mRNA
Unplaced_164553	NM_001015319.2| Drosophila melanogaster eukaryotic translation initiation factor 4B (eIF4B), transcript variant B, mRNA
Unplaced_164828	XM_019067384.1| PREDICTED: Cyprinus carpio proteasome activator complex subunit 1-like (LOC109049724), mRNA
Unplaced_164918	XM_019081805.1| PREDICTED: Cyprinus carpio chymotrypsin like elastase family member 1 (cela1), transcript variant X2, mRNA
Unplaced_165352	XM_016288023.1| PREDICTED: Sinocyclocheilus grahami 60S ribosomal protein L12 (LOC107597107), transcript variant X1, mRNA
Unplaced_166101	NM_001316383.1| Drosophila melanogaster smt3, transcript variant B (smt3), mRNA
Unplaced_168628	XM_006360980.2| PREDICTED: Solanum tuberosum histone H3.2 (LOC102586107), mRNA
Unplaced_170547	XM_016231188.1| PREDICTED: Sinocyclocheilus grahami pancreatic progenitor cell differentiation and proliferation factor A (LOC107549986), mRNA
Unplaced_172844	AK452836.1| Triticum aestivum mRNA, clone: tplb0059o22, cultivar Chinese Spring
Unplaced_174232	NM_168435.2| Drosophila melanogaster uncharacterized protein (CG32069), mRNA
Unplaced_174841	XM_016577051.1| PREDICTED: Nicotiana tabacum uncharacterized LOC107759175 (LOC107759175), mRNA
Unplaced_175801	XM_027362354.1| PREDICTED: Penaeus vannamei ADP/ATP translocase 3-like (LOC113810722), mRNA
Unplaced_175810	AJ488941.1| Solanum tuberosum mRNA for putative mitochondrial NAD-dependent malate dehydrogenase (mMDH gene), clone cSTB46C3
Unplaced_179470	GQ848644.1| Litopenaeus vannamei mitochondrial ATP synthase subunit beta precursor, mRNA, complete cds; nuclear gene for mitochondrial product
Unplaced_179635	BT016071.1| Drosophila melanogaster LP06554 full insert cDNA
Unplaced_180145	NM_057424.4| Drosophila melanogaster alpha-Tubulin at 84B (alphaTub84B), mRNA
Unplaced_180564	XM_016510505.1| PREDICTED: Sinocyclocheilus rhinocerous 40S ribosomal protein SA (LOC107706700), transcript variant X1, mRNA
Unplaced_182265	XM_027361942.1| PREDICTED: Penaeus vannamei 40S ribosomal protein S13 (LOC113810229), mRNA
Unplaced_184055	AY071444.1| Drosophila melanogaster RE52852 full length cDNA
Unplaced_185579	NM_057686.4| Drosophila melanogaster twinstar (tsr), mRNA
Unplaced_186720	NM_142030.4| Drosophila melanogaster Gamma-interferon-inducible lysosomal thiol reductase 1 (GILT1), mRNA
Unplaced_187367	NM_140905.3| Drosophila melanogaster RhoGDI, transcript variant A (RhoGDI), mRNA
Unplaced_187931	XM_006348936.2| PREDICTED: Solanum tuberosum heat shock cognate 70 kDa protein 2-like (LOC102593249), mRNA
Unplaced_189012	NM_001288547.1| Solanum tuberosum 60S ribosomal protein L13a-4-like (LOC102584826), mRNA
Unplaced_189799	NM_011434.2| Mus musculus superoxide dismutase 1, soluble (Sod1), mRNA
Unplaced_191447	JX560419.1| Bluetongue virus 4 strain YTS-4 segment 7, complete sequence
Unplaced_191840	XM_016629378.1| PREDICTED: Nicotiana tabacum glycerate dehydrogenase (LOC107805344), mRNA
Unplaced_192693	FQ221561.1| Rattus norvegicus TL0ADA34YH24 mRNA sequence
Unplaced_192796	XM_027360097.1| PREDICTED: Penaeus vannamei 60S ribosomal protein L11-2-like (LOC113808631), transcript variant X2, mRNA
Unplaced_193956	NM_135152.4| Drosophila melanogaster Actin-related protein 2/3 complex, subunit 4 (Arpc4), mRNA
Unplaced_195204	NM_025592.3| Mus musculus ribosomal protein L35 (Rpl35), mRNA
Unplaced_195812	NM_001288134.1| Solanum tuberosum ubiquitin-conjugating enzyme E2 7-like (LOC102588776), mRNA
Unplaced_195941	NM_144096.3| Drosophila melanogaster uncharacterized protein (CG15353), mRNA
Unplaced_196594	XM_015313121.1| PREDICTED: Solanum tuberosum squalene monooxygenase-like (LOC102579136), mRNA
Unplaced_196603	NM_132296.3| Drosophila melanogaster chaperonin containing TCP1 subunit 2 (CCT2), mRNA
Unplaced_198050	XM_009793444.1| PREDICTED: Nicotiana sylvestris oxygen-evolving enhancer protein 3-2, chloroplastic-like (LOC104238927), mRNA
Unplaced_199939	XM_009382302.2| PREDICTED: Musa acuminata subsp. malaccensis probable aquaporin TIP2-2 (LOC103968936), mRNA
Unplaced_200395	XM_018556565.1| PREDICTED: Nanorana parkeri keratin, type I cytoskeletal 47 kDa-like (LOC108787108), transcript variant X1, mRNA
Unplaced_200648	NM_166479.2| Drosophila melanogaster high mobility group protein D, transcript variant A (HmgD), mRNA
Unplaced_200865	KU218679.1| Melanoplus sanguinipes clone MS0682 proactivator polypeptide mRNA, complete cds
Unplaced_202981	NM_012976.2| Rattus norvegicus lectin, galactose binding, soluble 5 (Lgals5), mRNA
Unplaced_202988	XM_009775727.1| PREDICTED: Nicotiana sylvestris thiamine thiazole synthase, chloroplastic (LOC104224143), mRNA
Unplaced_203430	XM_015761009.2| PREDICTED: Oryza sativa Japonica Group heat shock cognate 70 kDa protein 2 (LOC4351208), mRNA
Unplaced_204760	XM_016538686.1| PREDICTED: Sinocyclocheilus rhinocerous inter-alpha-trypsin inhibitor heavy chain 2 (itih2), mRNA
Unplaced_206029	XM_023293491.1| PREDICTED: Amphiprion ocellaris fibrinogen gamma chain (fgg), mRNA
Unplaced_208908	XM_006357433.2| PREDICTED: Solanum tuberosum protochlorophyllide reductase (LOC102599631), mRNA
Unplaced_209680	AK317213.1| Arabidopsis thaliana AT1G27990 mRNA, complete cds, clone: RAFL22-35-E15
Unplaced_212468	NM_080158.3| Drosophila melanogaster cryptocephal (crc), transcript variant A, mRNA
Unplaced_213124	XM_016652767.1| PREDICTED: Nicotiana tabacum probable aquaporin PIP-type pTOM75 (LOC107825853), mRNA
Unplaced_214503	XM_019123364.1| PREDICTED: Cyprinus carpio annexin A4-like (LOC109110310), mRNA
Unplaced_215306	XM_016489874.1| PREDICTED: Sinocyclocheilus anshuiensis induced myeloid leukemia cell differentiation protein Mcl-1 homolog (LOC107691317), transcript variant X2, mRNA
Unplaced_217899	X59994.1| Ovis aries mRNA for immunoglobulin mu chain precursor secreted form
Unplaced_219020	NM_001288208.1| Solanum tuberosum V-type proton ATPase subunit G 1-like (LOC102589825), mRNA
Unplaced_219464	LR535722.1| 7038 mitochondrial COI gene for cytochrome oxidase subunit 1, isolate MEAM1
Unplaced_220532	NM_164498.3| Drosophila melanogaster bacchus, transcript variant A (Bacc), mRNA
Unplaced_224828	XM_006340641.2| PREDICTED: Solanum tuberosum fructose-bisphosphate aldolase 1, chloroplastic-like (LOC102606020), mRNA
Unplaced_225812	XM_006366286.2| PREDICTED: Solanum tuberosum chlorophyll a-b binding protein CP29.1, chloroplastic-like (LOC102583949), mRNA
Unplaced_226144	EU952640.1| Zea mays clone 1285156 60S ribosomal protein L10a-1 mRNA, complete cds
Unplaced_228220	XM_006350925.2| PREDICTED: Solanum tuberosum 40S ribosomal protein S18 (LOC102586955), mRNA
Unplaced_228817	KT002584.1| Bluetongue virus segment 7, complete sequence
Unplaced_233553	KY504850.1| Homo sapiens clone 1345 breakpoint junction genomic sequence
Unplaced_234469	XM_014040743.1| Monoraphidium neglectum 60S ribosomal protein L8 mRNA
Unplaced_238224	NM_133653.3| Mus musculus methionine adenosyltransferase I, alpha (Mat1a), mRNA
Unplaced_238238	XM_016453081.1| PREDICTED: Sinocyclocheilus anshuiensis ceruloplasmin (ferroxidase) (cp), mRNA
Unplaced_238454	DQ513322.1| Locusta migratoria manilensis arginine kinase (AK) mRNA, complete cds
Unplaced_239095	BT016067.1| Drosophila melanogaster LP07963 full insert cDNA
Unplaced_243740	XM_006349687.2| PREDICTED: Solanum tuberosum photosystem II reaction center W protein, chloroplastic (LOC102581428), mRNA
Unplaced_245829	XM_016531890.1| PREDICTED: Sinocyclocheilus rhinocerous myosin heavy chain, fast skeletal muscle-like (LOC107723326), mRNA
Unplaced_246877	AY128745.1| Arabidopsis thaliana 4-hydroxyphenylpyruvate dioxygenase (HPD) (At1g06570) mRNA, complete cds
Unplaced_249348	NM_139603.3| Drosophila melanogaster Chd64, transcript variant B (Chd64), mRNA
Unplaced_249358	XM_011327232.1| Fusarium graminearum PH-1 alcohol dehydrogenase 1 mRNA
Unplaced_249442	AK335541.1| Triticum aestivum cDNA, clone: WT013 C17, cultivar: Chinese Spring
Unplaced_249806	XM_016272731.1| PREDICTED: Sinocyclocheilus grahami ATP synthase subunit alpha, mitochondrial-like (LOC107585631), mRNA
Unplaced_249973	XM_016453651.1| PREDICTED: Sinocyclocheilus anshuiensis ependymin-like (LOC107663416), mRNA
Unplaced_254644	XM_006348020.2| PREDICTED: Solanum tuberosum pectinesterase-like (LOC102585483), mRNA
Unplaced_257400	NM_001287958.1| Solanum tuberosum cytochrome b-c1 complex subunit 7-like (LOC102598697), mRNA
Unplaced_258003	AF220362.1| Drosophila melanogaster thioredoxin mRNA, complete cds
Unplaced_258004	AJ249754.1| Drosophila melanogaster mRNA for sec61beta protein (sec61beta gene)
Unplaced_259325	XM_019376933.1| PREDICTED: Nicotiana attenuata 30S ribosomal protein S5, chloroplastic (LOC109213177), mRNA
Unplaced_259538	XM_027977568.1| PREDICTED: Ovis aries major allergen I polypeptide chain 1-like (LOC114117804), mRNA
Unplaced_261861	XM_020715698.1| PREDICTED: Phalaenopsis equestris cysteine proteinase 2-like (LOC110018397), mRNA
Unplaced_261919	XM_009394583.1| PREDICTED: Musa acuminata subsp. malaccensis glutelin type-B 2-like (LOC103978692), mRNA
Unplaced_262261	MF326209.1| Locusta migratoria cuticular protein 4 mRNA, complete cds
Unplaced_263150	AK118349.1| Arabidopsis thaliana At1g14930 mRNA for putative major latex protein, complete cds, clone: RAFL19-61-M06
Unplaced_263510	NM_001288120.1| Solanum tuberosum Asp (LOC102577765), mRNA
Unplaced_263771	NM_030611.3| Mus musculus aldo-keto reductase family 1, member C6 (Akr1c6), mRNA
Unplaced_267901	XM_006339857.2| PREDICTED: Solanum tuberosum ferredoxin-1, chloroplastic (LOC102600409), mRNA
Unplaced_268165	KY504101.1| Homo sapiens clone 0596 breakpoint junction genomic sequence
Unplaced_268249	NM_169049.2| Drosophila melanogaster proteasome beta7 subunit, transcript variant B (Prosbeta7), mRNA
Unplaced_269729	XM_020101866.1| PREDICTED: Paralichthys olivaceus uncharacterized LOC109638742 (LOC109638742), mRNA
Unplaced_271441	XM_027352853.1| PREDICTED: Penaeus vannamei 40S ribosomal protein S3a-like (LOC113802303), mRNA
Unplaced_271499	NM_180239.4| Arabidopsis thaliana cystatin B (CYSB), mRNA
Unplaced_272706	XM_003591425.3| PREDICTED: Medicago truncatula 60S ribosomal protein L19-3 (LOC11420015), mRNA
Unplaced_272728	XM_016472327.1| PREDICTED: Sinocyclocheilus anshuiensis ATP synthase subunit g, mitochondrial-like (LOC107677432), mRNA
Unplaced_275129	XM_023295879.1| PREDICTED: Amphiprion ocellaris protein AMBP-like (LOC111586187), mRNA
Unplaced_276460	XM_006359804.2| PREDICTED: Solanum tuberosum 60S ribosomal protein L19-3-like (LOC102578588), mRNA
Unplaced_276485	NM_144156.4| Drosophila melanogaster uncharacterized protein (CG7630), mRNA
Unplaced_277726	XM_006357819.2| PREDICTED: Solanum tuberosum cytochrome P450 CYP72A219-like (LOC102602639), mRNA
Unplaced_279197	KY505468.1| Homo sapiens clone 1963 breakpoint junction genomic sequence
Unplaced_279653	AJ586712.1| Bluetongue virus 12 vp5 gene for outer capsid protein VP5, genomic RNA, isolate KEN????/??
Unplaced_280000	XM_006350430.1| PREDICTED: Solanum tuberosum ubiquitin-60S ribosomal protein L40 (LOC102586389), mRNA
Unplaced_280635	BC054467.1| Mus musculus alcohol dehydrogenase 1 (class I), mRNA (cDNA clone MGC:62537 IMAGE:6530906), complete cds
Unplaced_280641	AF081462.1| Danio rerio myosin light chain 2 (mlc2f) mRNA, complete cds
Unplaced_281133	X86801.1_L.migratoria| mRNA for adipokinetic hormone III and adipokinetic-hormone-associated peptide III
Unplaced_281143	NM_001300712.1| Drosophila melanogaster translocase of the inner mitochondrial membrane 17b, transcript variant B (Tim17b), mRNA
Unplaced_283608	XM_028386331.1| PREDICTED: Glycine soja vegetative cell wall protein gp1-like (LOC114420435), mRNA
Unplaced_284109	NM_001152191.1| Zea mays hypothetical protein (gpm832), mRNA
Unplaced_287157	XM_016596364.1| PREDICTED: Nicotiana tabacum profilin-1-like (LOC107776462), mRNA
Unplaced_287255	NM_001287856.1| Solanum tuberosum pectin methyl esterase (PME1), mRNA
Unplaced_287265	NM_058064.5| Drosophila melanogaster nop5 (nop5), mRNA
Unplaced_292799	JX576261.1| Solanum tuberosum clone St-DNT95 60S ribosomal protein L35 (rpl35) mRNA, complete cds
Unplaced_292874	XM_006352920.2| PREDICTED: Solanum tuberosum 60S ribosomal protein L32-1 (LOC102588702), transcript variant X1, mRNA
Unplaced_296255	KF560422.1| Bluetongue virus 4 isolate WGV103/ABT/HSR segment 6, complete sequence
Unplaced_296799	XM_009411245.2| PREDICTED: Musa acuminata subsp. malaccensis heat shock cognate 70 kDa protein 2 (LOC103991714), mRNA
Unplaced_297102	NM_001288127.1| Solanum tuberosum chlorophyll a-b binding protein 4, chloroplastic-like (LOC102596966), mRNA
Unplaced_299479	NM_001139778.1| Salmo salar Creatine kinase B-type (kcrb), mRNA
Unplaced_300386	AY071289.1| Drosophila melanogaster RE31692 full length cDNA
Unplaced_301258	AB013615.1| Broad bean wilt virus 2 genomic RNA, complete sequence of RNA1
Unplaced_303774	MH346494.1| Bluetongue virus 15 strain B105/YN/1996 segment 4, complete sequence
Unplaced_304213	NM_080090.3| Drosophila melanogaster eukaryotic translation initiation factor 4E1 (eIF4E1), transcript variant B, mRNA
Unplaced_305082	DQ907947.1| Litopenaeus vannamei selenoprotein M mRNA, complete cds
Unplaced_305716	XM_006360732.2| PREDICTED: Solanum tuberosum FRIGIDA-like protein 4a (LOC102579372), mRNA
Unplaced_306659	NM_180856.4| Arabidopsis thaliana homogentisate 1,2-dioxygenase (HGO), mRNA
Unplaced_307622	XM_006365402.2| PREDICTED: Solanum tuberosum serine hydroxymethyltransferase 4 (LOC102580488), mRNA
Unplaced_310614	NM_007482.3| Mus musculus arginase, liver (Arg1), mRNA
Unplaced_314037	KY505596.1| Homo sapiens clone 2091 breakpoint junction genomic sequence
Unplaced_314776	AY438596.1| Solanum chacoense triose phosphate isomerase cytosolic isoform mRNA, complete cds
Unplaced_314809	NM_130286.3| Arabidopsis thaliana galactinol synthase 1 (GolS1), mRNA
Unplaced_315330	XM_016638134.1| PREDICTED: Nicotiana tabacum MLP-like protein 43 (LOC107812942), mRNA
Unplaced_322666	DQ252504.1| Solanum tuberosum clone 083G05 fruit-ripening protein-like mRNA, complete cds
Unplaced_322705	NM_001299318.1| Drosophila melanogaster novel nucleolar protein 1, transcript variant B (Non1), mRNA
Unplaced_323506	XM_011329517.1| Fusarium graminearum PH-1 hypothetical protein mRNA
Unplaced_326874	NM_009155.4| Mus musculus selenoprotein P (Selenop), transcript variant 1, mRNA
Unplaced_327547	AK149559.1| Mus musculus adult male liver tumor cDNA, RIKEN full-length enriched library, clone:C730037L17 product:transferrin, full insert sequence
Unplaced_328748	NM_016783.4| Mus musculus progesterone receptor membrane component 1 (Pgrmc1), mRNA
Unplaced_328832	BT001463.1| Drosophila melanogaster GM23292 full insert cDNA
Unplaced_329722	AK146465.1| Mus musculus 13 days embryo liver cDNA, RIKEN full-length enriched library, clone:I920009B07 product:regucalcin, full insert sequence
Unplaced_329724	XM_025818695.1| PREDICTED: Arachis hypogaea 1-deoxy-D-xylulose 5-phosphate reductoisomerase, chloroplastic-like (LOC112775209), mRNA
Unplaced_332651	XM_025835528.1| PREDICTED: Arachis hypogaea chlorophyll a-b binding protein of LHCII type 1-like (LOC112792338), mRNA
Unplaced_333068	XM_019394636.1| PREDICTED: Nicotiana attenuata peroxisomal (S)-2-hydroxy-acid oxidase-like (LOC109229256), transcript variant X1, mRNA
Unplaced_334264	XM_027382717.1| PREDICTED: Penaeus vannamei protein disulfide-isomerase-like (LOC113829528), transcript variant X2, mRNA
Unplaced_334268	NM_118288.4| Arabidopsis thaliana NITRATE TRANSPORTER 1.8 (NRT1.8), mRNA
Unplaced_334811	XM_015783246.1| PREDICTED: Oryza sativa Japonica Group ADP-ribosylation factor 2-like (LOC4339157), mRNA
Unplaced_335640	XM_004953988.4| PREDICTED: Setaria italica soluble inorganic pyrophosphatase 6, chloroplastic (LOC101784762), mRNA
Unplaced_336137	NM_143066.3| Drosophila melanogaster baiser (bai), mRNA
Unplaced_336646	XM_006353082.2| PREDICTED: Solanum tuberosum 8-hydroxygeraniol dehydrogenase-like (LOC102595339), mRNA
Unplaced_336995	NM_079287.2| Drosophila melanogaster ATP synthase, subunit B (ATPsynB), mRNA
Unplaced_337306	NM_001111671.2| Zea mays basal layer antifungal peptide (LOC542025), mRNA
Unplaced_337983	NM_140227.2| Drosophila melanogaster uncharacterized protein, transcript variant A (CG6084), mRNA
Unplaced_338460	XM_006366946.2| PREDICTED: Solanum tuberosum aquaporin PIP2-1-like (LOC102585706), transcript variant X2, mRNA
Unplaced_339707	XM_027383261.1| PREDICTED: Penaeus vannamei hemocyanin C chain-like (LOC113830073), mRNA
Unplaced_340367	XM_009605936.2| PREDICTED: Nicotiana tomentosiformis probable adenylate kinase 7, mitochondrial (LOC104099059), mRNA
Unplaced_341079	XM_027363308.1| PREDICTED: Penaeus vannamei elongation factor 2-like (LOC113811541), mRNA
Unplaced_342343	NM_079279.3| Drosophila melanogaster ubiquitin carboxy-terminal hydrolase L5, transcript variant A (Uch-L5), mRNA
Unplaced_344376	XM_011321607.1| Fusarium graminearum PH-1 elongation factor 1-alpha mRNA
Unplaced_344906	NM_137292.4| Drosophila melanogaster ribosomal protein S15, transcript variant A (RpS15), mRNA
Unplaced_345730	XM_006340071.2| PREDICTED: Solanum tuberosum ABC transporter F family member 1 (LOC102598559), mRNA
Unplaced_346162	XM_015220172.2| PREDICTED: Solanum pennellii S-adenosylmethionine decarboxylase proenzyme (LOC107019800), mRNA
Unplaced_347189	EU059779.1| Uncultured bacterium clone HA0AAA3ZF10FM1 genomic sequence
Unplaced_348252	XM_009402287.2| PREDICTED: Musa acuminata subsp. malaccensis BURP domain-containing protein 3-like (LOC103984728), mRNA
Unplaced_350013	XM_016614430.1| PREDICTED: Nicotiana tabacum fructose-1,6-bisphosphatase, chloroplastic-like (LOC107792237), mRNA
Unplaced_353254	NM_001325568.1| Nicotiana tabacum ankyrin repeat domain-containing protein 2B-like (LOC107793888), mRNA
Unplaced_355234	NM_013197.1| Rattus norvegicus 5'-aminolevulinate synthase 2 (Alas2), mRNA
Unplaced_357166	NM_132076.7| Drosophila melanogaster uncharacterized protein, transcript variant B (CG3566), mRNA
Unplaced_357374	NM_143628.3| Drosophila melanogaster uncharacterized protein (CG1890), mRNA
Unplaced_358426	NM_164955.2| Drosophila melanogaster ribosomal protein L9, transcript variant B (RpL9), mRNA
Unplaced_360237	XM_006357393.2| PREDICTED: Solanum tuberosum chlorophyll a-b binding protein CP26, chloroplastic (LOC102584316), mRNA
Unplaced_361298	XM_016116955.2| PREDICTED: Arachis duranensis low-temperature-induced cysteine proteinase (LOC107495781), mRNA
Unplaced_361300	NM_009474.5| Mus musculus urate oxidase (Uox), mRNA
Unplaced_361484	XM_016658144.1| PREDICTED: Nicotiana tabacum chlorophyll a-b binding protein 4, chloroplastic-like (LOC107830543), mRNA
Unplaced_362794	NM_141209.3| Drosophila melanogaster lost (lost), mRNA
Unplaced_363410	XM_018555709.1| PREDICTED: Nanorana parkeri 60S ribosomal protein L17 (LOC108786420), mRNA
Unplaced_364518	AF262984.1| Triticum aestivum cyclophilin A-3 (CyP3) mRNA, complete cds
Unplaced_365316	MH534439.1| Homo sapiens chr5:178756040-178756119 non-reference unique insertion sequence
Unplaced_367330	XM_027376189.1| PREDICTED: Penaeus vannamei calreticulin-like (LOC113823527), mRNA
Unplaced_367639	NM_132147.4| Drosophila melanogaster innexin 2, transcript variant A (Inx2), mRNA
Unplaced_369872	KY505797.1| Homo sapiens clone 2292 breakpoint junction genomic sequence
Unplaced_370661	NM_001276176.1| Drosophila melanogaster ferritin 2 light chain homologue, transcript variant D (Fer2LCH), mRNA
Unplaced_372567	XM_006357129.2| PREDICTED: Solanum tuberosum uncharacterized LOC102602305 (LOC102602305), mRNA
Unplaced_375521	NM_001288300.1| Solanum tuberosum 40S ribosomal protein S19-like (LOC102577827), mRNA
Unplaced_376568	NM_001288093.1| Solanum tuberosum spermidine synthase-like (LOC102587738), mRNA
Unplaced_376569	XM_006341935.2| PREDICTED: Solanum tuberosum cysteine proteinase 15A-like (LOC102581491), mRNA
Unplaced_377919	NM_001045489.1| Mus musculus milk fat globule-EGF factor 8 protein (Mfge8), transcript variant 2, mRNA
Unplaced_378278	NM_001288342.1| Solanum tuberosum alpha-tubulin-like protein (LOC102577588), mRNA
Unplaced_381260	XM_023262726.1| PREDICTED: Amphiprion ocellaris alpha-1-antitrypsin homolog (LOC111563596), mRNA
Unplaced_381405	KC109793.1| Locusta migratoria mitochondrial cytochrome c mRNA, complete cds; nuclear gene for mitochondrial product
Unplaced_382570	NM_001285774.1| Capra hircus keratin associated protein 3-1 (KRTAP3-1), mRNA
Unplaced_382608	NM_144903.3| Mus musculus aldolase B, fructose-bisphosphate (Aldob), mRNA
Unplaced_385608	LN695121.1| Cucumis melo genomic scaffold, unassembled sequence42572
Unplaced_386675	XM_006345713.2| PREDICTED: Solanum tuberosum thioredoxin F1, chloroplastic-like (LOC102579084), mRNA
Unplaced_387144	AJ585152.1| Bluetongue virus 2 VP2 gene, isolate India, genomic RNA
Unplaced_387160	AB686215.1| Bluetongue virus 21 VP2 gene for VP2 protein, complete cds, strain: ON89-1, segment: 2
Unplaced_387188	NM_101561.3| Arabidopsis thaliana 2-oxoglutarate (2OG) and Fe(II)-dependent oxygenase superfamily protein (AT1G17010), mRNA
Unplaced_387516	XM_016632343.1| PREDICTED: Nicotiana tabacum chlorophyll a-b binding protein 21, chloroplastic-like (LOC107807890), mRNA
Unplaced_388106	XM_011325797.1| Fusarium graminearum PH-1 hypothetical protein partial mRNA
Unplaced_388803	NM_007817.2| Mus musculus cytochrome P450, family 2, subfamily f, polypeptide 2 (Cyp2f2), mRNA
Unplaced_389034	XR_367183.1| PREDICTED: Solanum tuberosum protein IN2-1 homolog B-like (LOC102585031), misc RNA
Unplaced_391940	XM_018557321.1| PREDICTED: Nanorana parkeri 60S ribosomal protein L13 (LOC108787708), mRNA
Unplaced_393148	NM_013637.5| Mus musculus protamine 1 (Prm1), mRNA
Unplaced_395678	XR_003477357.1| PREDICTED: Penaeus vannamei uncharacterized LOC113822916 (LOC113822916), ncRNA
Unplaced_396095	XM_009616917.2| PREDICTED: Nicotiana tomentosiformis aquaporin PIP2-7 (LOC104107965), mRNA
Unplaced_397055	XM_016586428.1| PREDICTED: Nicotiana tabacum photosystem I subunit O-like (LOC107767419), mRNA
Unplaced_397892	KF134541.1| Aquilaria sinensis 3-hydroxy-3-methylglutaryl-coenzyme A synthase (HMGS) mRNA, complete cds
Unplaced_398294	XM_007041858.2| PREDICTED: Theobroma cacao peptidyl-prolyl cis-trans isomerase (LOC18607605), mRNA
Unplaced_398463	NM_058006.4| Drosophila melanogaster stress induced phosphoprotein 1 (Stip1), mRNA
Unplaced_398470	NM_134728.2| Drosophila melanogaster major facilitator superfamily transporter 3 (MFS3), mRNA
Unplaced_398536	XM_006357779.1| PREDICTED: Solanum tuberosum delta(7)-sterol-C5(6)-desaturase (LOC102587419), mRNA
Unplaced_399318	AB686237.1| Bluetongue virus 9 VP5 gene for VP5 protein, complete cds, strain: ON-2/C/03, segment: 6
Unplaced_399319	NM_001287946.1| Solanum tuberosum elongation factor 1-alpha-like protein (LOC102577446), mRNA
Unplaced_400639	NM_123406.3| Arabidopsis thaliana oleosin 2 (OLEO2), mRNA
Unplaced_401056	NM_168267.2| Drosophila melanogaster isocitrate dehydrogenase, transcript variant A (Idh), mRNA
Unplaced_401389	XM_027383770.1| PREDICTED: Penaeus vannamei uncharacterized LOC113830564 (LOC113830564), mRNA
Unplaced_404344	XM_018978799.1| PREDICTED: Juglans regia putative lipid-transfer protein DIR1 (LOC109001493), mRNA
Unplaced_404398	NM_143344.3| Drosophila melanogaster glycoprotein 93 (Gp93), mRNA
Unplaced_407372	KJ631758.1| Schizothorax prenanti ribosomal protein S6 (S6) mRNA, complete cds
Unplaced_407630	NM_001288378.1| Solanum tuberosum 40S ribosomal protein S3-3-like (LOC102580417), mRNA
Unplaced_408134	XM_006361627.2| PREDICTED: Solanum tuberosum uncharacterized LOC102604477 (LOC102604477), transcript variant X1, mRNA
Unplaced_408751	XM_016616828.1| PREDICTED: Nicotiana tabacum photosynthetic NDH subunit of subcomplex B 4, chloroplastic-like (LOC107794348), mRNA
Unplaced_409337	KY038497.1| Oryza sativa Japonica Group clone KCB829G07 glyceraldehyde-3-phosphate dehydrogenase mRNA, complete cds
Unplaced_410109	XM_015763025.2| PREDICTED: Oryza sativa Japonica Group ketol-acid reductoisomerase, chloroplastic-like (LOC4325375), mRNA
Unplaced_412763	XM_027350967.1| PREDICTED: Penaeus vannamei uncharacterized LOC113800236 (LOC113800236), mRNA
Unplaced_413783	NM_001318995.2| Gallus gallus Major histocompatibility complex class II beta chain BLB2, (similar to HLA class II, D beta chain) (BLB2), mRNA
Unplaced_415251	NM_001141899.2| Salmo salar fatty acid-binding protein, brain (fabp7), mRNA
Unplaced_417148	AY118907.1| Drosophila melanogaster LD18090 full insert cDNA
Unplaced_418341	AK455911.1| Triticum aestivum mRNA, clone: tplb0010n16, cultivar Chinese Spring
Unplaced_419652	NM_057630.4| Drosophila melanogaster lesswright (lwr), transcript variant A, mRNA
Unplaced_420833	NM_104537.3| Arabidopsis thaliana galactinol synthase 2 (GolS2), mRNA
Unplaced_421143	AK002281.1| Mus musculus adult male kidney cDNA, RIKEN full-length enriched library, clone:0610007E07 product:thioether S-methyltransferase, full insert sequence
Unplaced_421150	XM_007039629.2| PREDICTED: Theobroma cacao expansin-like B1 (LOC18606168), mRNA
Unplaced_421888	NM_180924.3| Arabidopsis thaliana MA3 domain-containing protein (AT5G63190), mRNA
Unplaced_422217	NM_128867.3| Arabidopsis thaliana nitrile specifier protein 2 (NSP2), mRNA
Unplaced_422309	XM_018769626.1| PREDICTED: Nicotiana tomentosiformis 29 kDa ribonucleoprotein A, chloroplastic (LOC104092656), transcript variant X4, mRNA
Unplaced_426444	KY506483.1| Homo sapiens clone 2978 breakpoint junction genomic sequence
Unplaced_427187	NM_008877.3| Mus musculus plasminogen (Plg), mRNA
Unplaced_427641	NM_079632.6| Drosophila melanogaster heat shock protein cognate 4, transcript variant A (Hsc70-4), mRNA
Unplaced_427855	XM_019058660.1| PREDICTED: Bemisia tabaci uncharacterized LOC109042095 (LOC109042095), mRNA
Unplaced_428485	XM_016558727.1| PREDICTED: Sinocyclocheilus rhinocerous L-lactate dehydrogenase B-A chain-like (LOC107744904), mRNA
Unplaced_430340	XM_016613904.1| PREDICTED: Nicotiana tabacum ribulose bisphosphate carboxylase small chain S41, chloroplastic-like (LOC107791770), mRNA
Unplaced_432809	AF172635.1| Drosophila melanogaster GM12270 full insert cDNA
Unplaced_433095	NM_136426.3| Drosophila melanogaster glyoxalase 1 (Glo1), mRNA
Unplaced_433938	DQ235183.1| Solanum tuberosum clone 163H01 cyclophilin-like mRNA, complete cds
Unplaced_437915	NM_001321212.1| Solanum lycopersicum photosystem I reaction center subunit VI, chloroplastic-like (LOC101244751), mRNA
Unplaced_437918	AY071133.1| Drosophila melanogaster RE17611 full length cDNA
Unplaced_438274	AK118849.1| Arabidopsis thaliana mRNA, clone: RAFL21-17-P10
Unplaced_438819	NM_009993.3| Mus musculus cytochrome P450, family 1, subfamily a, polypeptide 2 (Cyp1a2), mRNA
Unplaced_439156	XM_016654033.1| PREDICTED: Nicotiana tabacum metallothionein-like protein type 3 (LOC107826987), mRNA
Unplaced_439844	KY506327.1| Homo sapiens clone 2822 breakpoint junction genomic sequence
Unplaced_441724	XM_004965684.4| PREDICTED: Setaria italica thiamine thiazole synthase 2, chloroplastic (LOC101752840), mRNA
Unplaced_442754	BT025837.1| Drosophila melanogaster IP11377 full insert cDNA
Unplaced_443643	NM_001346974.1| Solanum lycopersicum fructose-bisphosphate aldolase 1 (FBA1), mRNA
Unplaced_443739	NM_123208.2| Arabidopsis thaliana Rad23 UV excision repair protein family (RAD23D), mRNA
Unplaced_444734	NM_205909.3| Drosophila melanogaster eukaryotic translation initiation factor 3 subunit h (eIF3h), transcript variant B, mRNA
Unplaced_445559	NM_001288484.1| Solanum tuberosum BURP domain-containing protein (LOC102577637), mRNA
Unplaced_445792	XM_018555725.1| PREDICTED: Nanorana parkeri eukaryotic translation elongation factor 2 (EEF2), mRNA
Unplaced_445793	XM_016234651.1| PREDICTED: Sinocyclocheilus grahami elongation factor 2-like (LOC107552698), mRNA
Unplaced_449029	KY503797.1| Homo sapiens clone 0292 breakpoint junction genomic sequence
Unplaced_453104	XM_006353440.2| PREDICTED: Solanum tuberosum profilin-1-like (LOC102579230), mRNA
Unplaced_453409	NM_010168.3| Mus musculus coagulation factor II (F2), mRNA
Unplaced_457287	AK167715.1| Mus musculus 14 days embryo liver cDNA, RIKEN full-length enriched library, clone:I530029G20 product:acetyl-Coenzyme A acyltransferase 2 (mitochondrial 3-oxoacyl-Coenzyme A thiolase), full insert sequence
Unplaced_461056	XM_023266920.1| PREDICTED: Amphiprion ocellaris ferritin, middle subunit-like (LOC111566372), mRNA
Unplaced_462038	XM_016459816.1| PREDICTED: Sinocyclocheilus anshuiensis properdin-like (LOC107668058), transcript variant X1, mRNA
Unplaced_462403	KM817777.1| Triticum aestivum glutathione peroxidase (GPX) mRNA, complete cds
Unplaced_463085	NM_001318688.1| Solanum tuberosum tubulin alpha chain (LOC102604019), mRNA
Unplaced_464386	NM_132638.4| Drosophila melanogaster REG, transcript variant A (REG), mRNA
Unplaced_464537	NM_127928.3| Arabidopsis thaliana Reticulan like protein B13 (RTNLB13), mRNA
Unplaced_467527	NM_057428.4| Drosophila melanogaster ribosomal protein L40, transcript variant A (RpL40), mRNA
Unplaced_468382	NM_021272.3| Mus musculus fatty acid binding protein 7, brain (Fabp7), mRNA
Unplaced_470016	XM_006361024.2| PREDICTED: Solanum tuberosum photosystem I subunit O (LOC102602224), mRNA
Unplaced_470934	GU266980.1| Homo sapiens contig freeze2 12109 genomic sequence
Unplaced_471528	XM_009590813.2| PREDICTED: Nicotiana tomentosiformis photosystem I reaction center subunit IV A, chloroplastic (LOC104086526), mRNA
Unplaced_472828	NM_057343.5| Drosophila melanogaster proteasome alpha3 subunit (Prosalpha3), mRNA
Unplaced_475413	NM_001138720.1| Zea mays Thioredoxin (LOC100193620), mRNA
Unplaced_476446	XM_005679934.3| PREDICTED: Capra hircus keratin 4 (KRT4), mRNA
Unplaced_477363	AJ586675.1| Bluetongue virus 2 vp5 gene for outer capsid protein VP5, genomic RNA, isolate IND1982/01
Unplaced_477372	XM_016570166.1| PREDICTED: Sinocyclocheilus rhinocerous reticulon-4-like (LOC107753895), transcript variant X2, mRNA
Unplaced_480021	XM_027360178.1| PREDICTED: Penaeus vannamei 60S ribosomal protein L13-like (LOC113808705), transcript variant X2, mRNA
Unplaced_480632	NM_009735.3| Mus musculus beta-2 microglobulin (B2m), mRNA
Unplaced_482473	XM_026290348.1| PREDICTED: Carassius auratus plasminogen-like (LOC113120498), mRNA
Unplaced_482476	XM_023263877.1| PREDICTED: Amphiprion ocellaris S-adenosylmethionine synthase (LOC111564362), transcript variant X1, mRNA
Unplaced_482485	XM_006359135.2| PREDICTED: Solanum tuberosum uncharacterized LOC102583016 (LOC102583016), mRNA
Unplaced_483163	KY503410.1| Homo sapiens clone 188F breakpoint junction genomic sequence
Unplaced_484448	XM_025787287.1| PREDICTED: Arachis hypogaea 21 kDa protein-like (LOC112737395), mRNA
Unplaced_487284	XM_006344735.1| PREDICTED: Solanum tuberosum ADP-ribosylation factor 1 (LOC102590846), transcript variant X1, mRNA
Unplaced_488345	NM_102708.3| Arabidopsis thaliana histone acetyltransferase (DUF1264) (AT1G29680), mRNA
Unplaced_488785	AK457706.1| Triticum aestivum mRNA, clone: tplb0016p15, cultivar Chinese Spring
Unplaced_489775	GQ202215.1| Broad bean wilt virus 2 segment RNA2 polyprotein gene, complete cds
Unplaced_490146	AK152030.1| Mus musculus bone marrow macrophage cDNA, RIKEN full-length enriched library, clone:I830045K08 product:ferritin light chain 1, full insert sequence
Unplaced_491120	GQ472932.1| Danio rerio clusterin (clu) mRNA, complete cds
Unplaced_491514	AF038598.1| Drosophila melanogaster small nuclear ribonucleoprotein Sm D3 mRNA, complete cds
Unplaced_491659	NM_001288193.1| Solanum tuberosum class I chitinase (CHTC1), mRNA
Unplaced_492437	NM_078907.3| Drosophila melanogaster tetraspanin 42Ee, transcript variant A (Tsp42Ee), mRNA
Unplaced_494329	NM_013475.4| Mus musculus apolipoprotein H (Apoh), mRNA
Unplaced_494384	BX813761.1| Arabidopsis thaliana Full-length cDNA Complete sequence from clone GSLTFB38ZG01 of Flowers and buds of strain col-0 of Arabidopsis thaliana (thale cress)
Unplaced_494397	XM_016445851.1| PREDICTED: Sinocyclocheilus anshuiensis trypsin-3-like (LOC107657672), mRNA
Unplaced_495084	XM_006353175.2| PREDICTED: Solanum tuberosum methylenetetrahydrofolate reductase 2-like (LOC102598073), mRNA
Unplaced_497731	XM_023285763.1| PREDICTED: Amphiprion ocellaris serotransferrin-like (LOC111578802), mRNA
Unplaced_497831	L28008.1| Triticum aestivum (wali7) mRNA, 3' end, partial cds
Unplaced_498216	XM_018560066.1| PREDICTED: Nanorana parkeri receptor for activated C kinase 1 (RACK1), mRNA
Unplaced_499361	XM_016232522.1| PREDICTED: Sinocyclocheilus grahami plasminogen activator inhibitor 1 RNA-binding protein-like (LOC107551037), transcript variant X2, mRNA
Unplaced_499386	NM_124810.4| Arabidopsis thaliana cotton fiber-like protein (DUF761) (AT5G54300), mRNA
Unplaced_501114	NM_165849.3| Drosophila melanogaster ERp60 (ERp60), mRNA
Unplaced_501295	NM_001048057.2| Mus musculus ribosomal protein L38 (Rpl38), transcript variant 1, mRNA
Unplaced_501776	NM_137399.4| Drosophila melanogaster P32 (P32), mRNA
Unplaced_501786	XM_006344298.2| PREDICTED: Solanum tuberosum glyoxylate/succinic semialdehyde reductase 1 (LOC102599245), mRNA
Unplaced_502439	NM_166239.4| Drosophila melanogaster eukaryotic translation initiation factor 3 subunit b (eIF3b), transcript variant A, mRNA
Unplaced_503749	KY506349.1| Homo sapiens clone 2844 breakpoint junction genomic sequence
Unplaced_504322	XM_015312230.1| PREDICTED: Solanum tuberosum 40S ribosomal protein S6 (LOC102583648), mRNA
Unplaced_507883	L37519.1| Solanum tuberosum proteinase inhibitor II mRNA, complete cds
Unplaced_510140	XM_006338195.2| PREDICTED: Solanum tuberosum oxygen-evolving enhancer protein 1, chloroplastic-like (LOC102577592), mRNA
Unplaced_512903	XM_009624359.2| PREDICTED: Nicotiana tomentosiformis acid phosphatase 1-like (LOC104114023), mRNA
Unplaced_513432	NM_001288227.1| Solanum tuberosum ubiquitin carrier-like protein (LOC102577800), mRNA
Unplaced_516656	XM_018123522.1| PREDICTED: Theobroma cacao ethylene-responsive transcription factor RAP2-12 (LOC18596297), transcript variant X1, mRNA
Unplaced_517012	KY461371.1| Chuanchia labiosa voucher T603 cytochrome b (Cytb) gene, partial cds; mitochondrial
Unplaced_517800	XM_009802147.1| PREDICTED: Nicotiana sylvestris glyceraldehyde-3-phosphate dehydrogenase A, chloroplastic (LOC104246338), mRNA
Unplaced_518290	NM_105752.4| Arabidopsis thaliana MLP-like protein 31 (MLP31), mRNA
Unplaced_519000	BT003242.1| Drosophila melanogaster LD43681 full insert cDNA
Unplaced_519117	KY506688.1| Homo sapiens clone 3183 breakpoint junction genomic sequence
Unplaced_519885	NM_001288167.1| Solanum tuberosum 60S ribosomal protein L10-like (LOC102580084), mRNA
Unplaced_519888	NM_001288306.1| Solanum tuberosum uncharacterized LOC102577830 (LOC102577830), mRNA
Unplaced_521041	Z21486.1_S.tuberosum| mRNA for invertase gene encoding beta-fructofuranosidase
Unplaced_521656	NM_078658.3| Drosophila melanogaster ribosomal protein S5a, transcript variant A (RpS5a), mRNA
Unplaced_523985	NM_181653.2| Danio rerio troponin T type 3b (skeletal, fast) (tnnt3b), transcript variant 2, mRNA
Unplaced_524482	NM_013478.2| Mus musculus alpha-2-glycoprotein 1, zinc (Azgp1), mRNA
Unplaced_524574	XM_021447437.1| PREDICTED: Sorghum bicolor dnaJ protein homolog (LOC110430211), mRNA
Unplaced_525512	XM_006362047.2| PREDICTED: Solanum tuberosum V-type proton ATPase catalytic subunit A (LOC102591413), mRNA
Unplaced_525638	NM_001258466.1| Drosophila melanogaster ribosomal protein L15, transcript variant F (RpL15), mRNA
Unplaced_527003	XM_009598983.2| PREDICTED: Nicotiana tomentosiformis catalase isozyme 1 (LOC104093255), mRNA
Unplaced_527170	XM_015793907.2| PREDICTED: Oryza sativa Japonica Group 40S ribosomal protein S25-2 (LOC4346314), mRNA
Unplaced_527674	NM_118690.4| Arabidopsis thaliana CAP160 protein (AT4G25580), mRNA
Unplaced_530498	XM_006364530.2| PREDICTED: Solanum tuberosum geranylgeranyl diphosphate reductase, chloroplastic (LOC102598599), mRNA
Unplaced_532990	AJ130944.2| Locusta migratoria mRNA for apolipophorin precursor
Unplaced_533101	MF134426.1| Solanum tuberosum cultivar Atlantic rhamnose:beta-solanine/beta-chaconine rhamnosyltransferase (SGT3) gene, complete cds
Unplaced_533496	NM_165394.3| Drosophila melanogaster eukaryotic translation elongation factor 2 (eEF2), transcript variant D, mRNA
Unplaced_535085	XM_018571725.1| PREDICTED: Nanorana parkeri actin, cytoplasmic 1 (LOC108799803), mRNA
Unplaced_538320	AK229663.1| Arabidopsis thaliana mRNA for seed maturation protein, complete cds, clone: RAFL19-83-J04
Unplaced_538646	XM_016538671.1| PREDICTED: Sinocyclocheilus rhinocerous phospholemman-like (LOC107728489), mRNA
Unplaced_539351	XM_016274704.1| PREDICTED: Sinocyclocheilus grahami guanine nucleotide-binding protein subunit beta-2-like 1 (LOC107587078), mRNA
Unplaced_540105	XM_016626520.1| PREDICTED: Nicotiana tabacum 60S ribosomal protein L27-3-like (LOC107802935), mRNA
Unplaced_541210	XM_023289225.1| PREDICTED: Amphiprion ocellaris histidine-rich glycoprotein-like (LOC111581178), mRNA
Unplaced_541298	XM_020320231.1| PREDICTED: Aegilops tauschii subsp. tauschii 40S ribosomal protein S28 (LOC109761419), mRNA
Unplaced_542331	XM_006346958.2| PREDICTED: Solanum tuberosum 30S ribosomal protein S5, chloroplastic (LOC102585478), mRNA
Unplaced_542415	BT009307.1| Triticum aestivum clone wlm1.pk0018.b5:fis, full insert mRNA sequence
Unplaced_544328	XM_016539680.1| PREDICTED: Sinocyclocheilus rhinocerous proteasome subunit alpha type-3 (LOC107729246), mRNA
Unplaced_544754	NM_166554.3| Drosophila melanogaster bellwether (blw), mRNA
Unplaced_545222	BT000663.1| Arabidopsis thaliana clone RAFL09-37-L06 (R18764) putative carbonic anhydrase (At5g14740) mRNA, complete cds
Unplaced_545376	XM_009404810.1| PREDICTED: Musa acuminata subsp. malaccensis patatin-like protein 2 (LOC103986719), mRNA
Unplaced_547301	NM_001287984.1| Solanum tuberosum 40S ribosomal protein S3a-like (LOC102590512), mRNA
Unplaced_547355	XM_016448761.1| PREDICTED: Sinocyclocheilus anshuiensis apolipoprotein M-like (LOC107659730), transcript variant X1, mRNA
Unplaced_547581	JX481271.1| Litopenaeus vannamei ribosomal protein L7 mRNA, complete cds
Unplaced_547637	MG719241.1| Eleocharis dulcis chalcone isomerase 2 (CHI2) mRNA, partial cds
Unplaced_547961	XM_019383154.1| PREDICTED: Nicotiana attenuata glyceraldehyde-3-phosphate dehydrogenase, cytosolic (LOC109218769), mRNA
Unplaced_549266	AY071136.1| Drosophila melanogaster RE17737 full length cDNA
Unplaced_549843	AK316891.1| Arabidopsis thaliana AT3G02470 mRNA, complete cds, clone: RAFL06-16-B19
Unplaced_549886	XM_009390554.2| PREDICTED: Musa acuminata subsp. malaccensis isoflavone reductase-like protein (LOC103975556), mRNA
Unplaced_551753	XM_019000810.1| PREDICTED: Juglans regia elongation factor 1-alpha (LOC109018672), mRNA
Unplaced_553033	MH346492.1| Bluetongue virus 15 strain B105/YN/1996 segment 2, complete sequence
Unplaced_553043	KY504843.1| Homo sapiens clone 1338 breakpoint junction genomic sequence
Unplaced_553224	NM_200030.1| Danio rerio ribosomal protein L27a (rpl27a), mRNA
Unplaced_554755	XM_006360022.2| PREDICTED: Solanum tuberosum thiamine thiazole synthase 1, chloroplastic (LOC102598996), mRNA
Unplaced_554756	XM_006364694.2| PREDICTED: Solanum tuberosum magnesium-protoporphyrin IX monomethyl ester [oxidative] cyclase, chloroplastic (LOC102600334), transcript variant X2, mRNA
Unplaced_555608	XM_006365342.2| PREDICTED: Solanum tuberosum guanine nucleotide-binding protein subunit beta-like protein (LOC102585360), mRNA
Unplaced_555740	XM_023279198.1| PREDICTED: Amphiprion ocellaris apolipoprotein A-I-1-like (LOC111574547), mRNA
Unplaced_559874	XM_009799082.1| PREDICTED: Nicotiana sylvestris 50S ribosomal protein L34, chloroplastic (LOC104243819), mRNA
Unplaced_560724	AB686233.1| Bluetongue virus 3 VP5 gene for VP5 protein, complete cds, strain: ON-6/B/98, segment: 6
Unplaced_561171	XM_006359540.2| PREDICTED: Solanum tuberosum arginine decarboxylase (LOC102596487), mRNA
Unplaced_561181	MH346493.1| Bluetongue virus 15 strain B105/YN/1996 segment 3, complete sequence
Unplaced_561830	XM_009761922.1| PREDICTED: Nicotiana sylvestris dnaJ protein homolog (LOC104212610), transcript variant X1, mRNA
Unplaced_562291	DQ191624.1| Solanum tuberosum unknown mRNA
Unplaced_563171	XM_027366971.1| PREDICTED: Penaeus vannamei ubiquitin-40S ribosomal protein S27a (LOC113814890), transcript variant X3, mRNA
Unplaced_563348	XM_006341532.2| PREDICTED: Solanum tuberosum 40S ribosomal protein S7 (LOC102589285), mRNA
Unplaced_563665	NM_001288259.1| Solanum tuberosum EBP1 (LOC102577813), mRNA
Unplaced_563673	XM_025786620.1| PREDICTED: Arachis hypogaea fructose-bisphosphate aldolase 1, chloroplastic (LOC112736938), mRNA
Unplaced_564811	NM_118220.4| Arabidopsis thaliana Late embryogenesis abundant protein (LEA) family protein (AT4G21020), mRNA
Unplaced_565182	NM_123779.5| Arabidopsis thaliana RmlC-like cupins superfamily protein (CRA1), mRNA
Unplaced_565681	KY784972.1| Cyprinus carpio parvalbumin (PVALB) mRNA, complete cds
Unplaced_567008	XM_006352454.2| PREDICTED: Solanum tuberosum chlorophyll a-b binding protein 7, chloroplastic (LOC102594790), mRNA
Unplaced_567331	NM_001318604.1| Solanum tuberosum aquaporin PIP2-7-like (LOC102590714), mRNA
Unplaced_568003	XM_016626662.1| PREDICTED: Nicotiana tabacum 30S ribosomal protein S10, chloroplastic-like (LOC107803063), mRNA
Unplaced_568552	XM_005958376.1| PREDICTED: Pantholops hodgsonii aldehyde dehydrogenase family 2 member B4, mitochondrial-like (LOC102319888), mRNA
Unplaced_568582	AK105453.1| Oryza sativa Japonica Group cDNA clone:001-125-C05, full insert sequence
Unplaced_569257	AY118471.1| Drosophila melanogaster GM13686 full insert cDNA
Unplaced_569898	BC138798.1| Mus musculus cytochrome P450, family 2, subfamily a, polypeptide 5, mRNA (cDNA clone MGC:170425 IMAGE:8861820), complete cds
Unplaced_572457	NM_102026.2| Arabidopsis thaliana Acyl-CoA N-acyltransferases (NAT) superfamily protein (AT1G21770), mRNA
Unplaced_573137	MH534263.1| Homo sapiens chr4:53923793-53923803 non-reference unique insertion sequence
Unplaced_573451	FJ609741.1| Locusta migratoria hexamerin-like protein 4 mRNA, complete cds
Unplaced_574390	XM_019406859.1| PREDICTED: Nicotiana attenuata tubulin alpha-2 chain-like (LOC109240227), mRNA
Unplaced_577062	X95573.1_A.thaliana| mRNA for salt-tolerance zinc finger protein
Unplaced_579179	NM_141578.2| Drosophila melanogaster chaperonin containing TCP1 subunit 7 (CCT7), mRNA
Unplaced_579180	NM_199382.1| Rattus norvegicus bisphosphoglycerate mutase (Bpgm), mRNA
Unplaced_584538	XM_015210430.2| PREDICTED: Solanum pennellii fructose-bisphosphate aldolase 1, chloroplastic-like (LOC107011094), mRNA
Unplaced_586502	NM_101363.4| Arabidopsis thaliana Polyketide cyclase/dehydrase and lipid transport superfamily protein (AT1G14940), mRNA
Unplaced_587885	AY071396.1| Drosophila melanogaster RE47768 full length cDNA
Unplaced_589377	XM_018986368.1| PREDICTED: Juglans regia stamen-specific protein FIL1-like (LOC109006922), mRNA
Unplaced_590045	XM_006341110.2| PREDICTED: Solanum tuberosum enolase-like (LOC102595943), transcript variant X1, mRNA
Unplaced_590291	XM_011663362.1| PREDICTED: Strongylocentrotus purpuratus muscle actin (LOC581500), transcript variant X1, mRNA
Unplaced_591251	XM_018567425.1| PREDICTED: Nanorana parkeri ribosomal protein S3 (RPS3), mRNA
Unplaced_591258	AK453797.1| Triticum aestivum mRNA, clone: tplb0003g03, cultivar Chinese Spring
Unplaced_593074	XM_015199972.2| PREDICTED: Solanum pennellii glutamine synthetase, chloroplastic (LOC107002042), transcript variant X1, mRNA
Unplaced_595105	NM_100268.5| Arabidopsis thaliana cruciferin 2 (CRU2), mRNA
Unplaced_595111	XM_018958253.1| PREDICTED: Juglans regia tubulin alpha chain-like (LOC108985820), mRNA
Unplaced_595961	NM_137066.4| Drosophila melanogaster uncharacterized protein, transcript variant A (CG6543), mRNA
Unplaced_596110	XM_004229351.4| PREDICTED: Solanum lycopersicum GTP-binding protein SAR1A (LOC101244805), mRNA
Unplaced_597795	NM_168848.2| Drosophila melanogaster eukaryotic translation release factor 1 (eRF1), transcript variant F, mRNA
Unplaced_598972	NM_009778.3| Mus musculus complement component 3 (C3), mRNA
Unplaced_598977	NM_001288557.1| Solanum tuberosum serine hydroxymethyltransferase, mitochondrial-like (SHMT), mRNA
Unplaced_600922	XM_019034478.1| PREDICTED: Gorilla gorilla gorilla double homeobox protein 4-like protein 4 (LOC109028490), partial mRNA
Unplaced_602198	XM_006344033.2| PREDICTED: Solanum tuberosum uncharacterized protein At5g48480 (LOC102585354), mRNA
Unplaced_605258	XM_006362445.2| PREDICTED: Solanum tuberosum photosystem I reaction center subunit psaK, chloroplastic (LOC102602341), transcript variant X1, mRNA
Unplaced_605609	XM_018976692.1| PREDICTED: Juglans regia uncharacterized LOC108999800 (LOC108999800), mRNA
Unplaced_607889	Y18626.1| Triticum aestivum mRNA for reversibly glycosylated polypeptide
Unplaced_609532	NM_001103703.2| Drosophila melanogaster fasciclin 3, transcript variant C (Fas3), mRNA
Unplaced_611617	XM_009621665.2| PREDICTED: Nicotiana tomentosiformis eukaryotic translation initiation factor 5A-2 (LOC104111870), mRNA
Unplaced_612170	AY089518.1| Drosophila melanogaster GM08044 full insert cDNA

## Sheet: Supplementary Data 4 
Species	Total number sequences found in 486 individuals	Highest number of sequences found in an individual	Percentage(%)
Pseudomonas protegens	1041	1033	99
Bacillus cereus	2113	2092	99
Nitrosomonas europaea ATCC 19718	1271	1254	98
[Eubacterium] rectale ATCC 33656	1288	1257	97
Bacteroides fragilis	2001	1951	97
Lactobacillus gasseri	1224	1175	95
Acinetobacter nosocomialis	3143	2832	90
Salmonella enterica subsp. enterica	1116	963	86
Stenotrophomonas maltophilia R551-3	2797	2063	73
Cronobacter sakazakii	4339	2991	68
Pandoraea norimbergensis	1276	834	65
Saccharomyces cerevisiae S288C	1940	1189	61
Stenotrophomonas maltophilia	2134	1231	57
Chryseobacterium arthrosphaerae	1850	1001	54
Serratia sp. YD25	1927	953	49
Klebsiella pneumoniae	2237	1115	49
Acinetobacter ursingii	1804	863	47
Listeria monocytogenes	4570	2060	45
Klebsiella aerogenes	1250	574	45
Escherichia coli	4471	1997	44
Staphylococcus aureus	1595	677	42
Natrinema sp. J7-2	1466	554	37
Achromobacter xylosoxidans	12575	4750	37
Candidatus Kuenenia stuttgartiensis	1545	550	35
Brevundimonas sp. DS20	5043	1738	34
Pandoraea sputorum	15670	5171	32
Moraxella osloensis	1457	397	27
Comamonas kerstersii	6161	1615	26
Bradyrhizobium sp. SK17	14452	3626	25
Burkholderia gladioli pv. gladioli	9902	2468	24
Burkholderia gladioli BSR3	2049	499	24
Meiothermus silvanus DSM 9946	3490	797	22
Burkholderia gladioli	3063	693	22
Serratia marcescens	11487	2499	21
Pseudomonas azotoformans	5104	1074	21
Serratia sp. LS-1	6814	1378	20
Helicobacter pylori	3058	625	20
Acinetobacter baumannii	3502	688	19
Pseudomonas alcaliphila JAB1	8263	1425	17
Pseudomonas mendocina	1236	209	16
Pseudomonas stutzeri A1501	1965	301	15
Pseudomonas sp. phDV1	2405	368	15
Pseudomonas sp. LPH1	6123	958	15
Pseudomonas stutzeri DSM 4166	1661	218	13
Acinetobacter pittii	1365	177	12
Pseudomonas sp. R2A2	1893	181	9
Pseudomonas aeruginosa	2479	246	9
Elizabethkingia anophelis	1195	116	9
Pseudomonas stutzeri	43046	3816	8
Elizabethkingia miricola	20370	1748	8
Elizabethkingia bruuniana	14466	1281	8
Pseudomonas stutzeri RCH2	1402	104	7
Pseudomonas stutzeri CCUG 29243	18146	1319	7
Human endogenous retrovirus K113	1411	19	1

## Sheet: Supplementary Data 5 
Sequence ID	Pathogenicity score
TwoEndPlaced_1	2.031
TwoEndPlaced_2	1.56175
TwoEndPlaced_3	4.57129
TwoEndPlaced_4	4.54449
TwoEndPlaced_5	5.18092
TwoEndPlaced_6	5.40304
TwoEndPlaced_7	3.81316
TwoEndPlaced_8	2.00878
TwoEndPlaced_9	4.78086
TwoEndPlaced_10	4.31362
TwoEndPlaced_11	4.14989
TwoEndPlaced_12	2.99389
TwoEndPlaced_13	13.5067
TwoEndPlaced_14	2.88113
TwoEndPlaced_15	1.75778
TwoEndPlaced_16	5.45218
TwoEndPlaced_17	8.04273
TwoEndPlaced_18	3.42833
TwoEndPlaced_19	6.33533
TwoEndPlaced_20	9.23439
TwoEndPlaced_21	3.69771
TwoEndPlaced_22	3.616
TwoEndPlaced_23	1.72295
TwoEndPlaced_24	4.22293
TwoEndPlaced_25	8.26556
TwoEndPlaced_26	2.71805
TwoEndPlaced_27	4.97233
TwoEndPlaced_28	1.36056
TwoEndPlaced_29	1.55462
TwoEndPlaced_30	3.65475
TwoEndPlaced_31	8.85622
TwoEndPlaced_32	1.81248
TwoEndPlaced_33	5.16356
TwoEndPlaced_34	2.87915
TwoEndPlaced_35	2.10075
TwoEndPlaced_36	4.54158
TwoEndPlaced_37	4.8642
TwoEndPlaced_38	3.90231
TwoEndPlaced_39	1.30783
TwoEndPlaced_40	3.38005
TwoEndPlaced_41	3.71291
TwoEndPlaced_42	4.161
TwoEndPlaced_43	5.02527
TwoEndPlaced_44	3.36283
TwoEndPlaced_45	3.78367
TwoEndPlaced_46	4.30229
TwoEndPlaced_47	8.53358
TwoEndPlaced_48	3.97533
TwoEndPlaced_49	1.84924
TwoEndPlaced_50	6.07434
TwoEndPlaced_51	1.26267
TwoEndPlaced_52	4.7447
TwoEndPlaced_53	4.5407
TwoEndPlaced_54	4.66089
TwoEndPlaced_55	2.79461
TwoEndPlaced_56	3.98478
TwoEndPlaced_57	2.55977
TwoEndPlaced_58	11.3701
TwoEndPlaced_59	1.33779
TwoEndPlaced_60	0.700667
TwoEndPlaced_61	5.67483
TwoEndPlaced_62	3.74133
TwoEndPlaced_63	2.07548
TwoEndPlaced_64	8.25133
TwoEndPlaced_65	4.555
TwoEndPlaced_66	3.34071
TwoEndPlaced_67	5.19408
TwoEndPlaced_68	1.78054
TwoEndPlaced_69	6.79633
TwoEndPlaced_70	3.86333
TwoEndPlaced_71	5.194
TwoEndPlaced_72	2.03001
TwoEndPlaced_73	2.70248
TwoEndPlaced_74	7.447
TwoEndPlaced_75	2.09021
TwoEndPlaced_76	1.1139
TwoEndPlaced_77	3.70248
TwoEndPlaced_78	7.72544
TwoEndPlaced_79	7.41867
TwoEndPlaced_80	5.34519
TwoEndPlaced_81	2.40864
TwoEndPlaced_82	2.45244
TwoEndPlaced_83	3.87773
TwoEndPlaced_84	4.242
TwoEndPlaced_85	3.89236
TwoEndPlaced_86	7.46762
TwoEndPlaced_87	2.00409
TwoEndPlaced_88	2.93025
TwoEndPlaced_89	5.70678
TwoEndPlaced_90	4.30276
TwoEndPlaced_91	2.94692
TwoEndPlaced_92	2.20962
TwoEndPlaced_93	2.296
TwoEndPlaced_94	2.28974
TwoEndPlaced_95	4.0629
TwoEndPlaced_96	4.06977
TwoEndPlaced_97	5.58809
TwoEndPlaced_98	1.2624
TwoEndPlaced_99	1.98025
TwoEndPlaced_100	4.21148
TwoEndPlaced_101	3.229
TwoEndPlaced_102	4.64874
TwoEndPlaced_103	1.59554
TwoEndPlaced_104	4.56944
TwoEndPlaced_105	2.66468
TwoEndPlaced_106	4.95274
TwoEndPlaced_107	3.437
TwoEndPlaced_108	2.11467
TwoEndPlaced_109	3.68877
TwoEndPlaced_110	2.40183
TwoEndPlaced_111	3.32514
TwoEndPlaced_112	3.266
TwoEndPlaced_113	5.61336
TwoEndPlaced_114	3.26813
TwoEndPlaced_115	1.9884
TwoEndPlaced_116	1.66783
TwoEndPlaced_117	1.0657
TwoEndPlaced_118	5.05543
TwoEndPlaced_119	4.09993
TwoEndPlaced_120	3.34331
TwoEndPlaced_121	1.28489
TwoEndPlaced_122	2.33716
TwoEndPlaced_123	6.34067
TwoEndPlaced_124	3.09059
TwoEndPlaced_125	8.30033
TwoEndPlaced_126	2.97346
TwoEndPlaced_127	2.65916
TwoEndPlaced_128	3.26842
TwoEndPlaced_129	5.04167
TwoEndPlaced_130	3.51258
TwoEndPlaced_131	3.25243
TwoEndPlaced_132	2.2627
TwoEndPlaced_133	0.361
TwoEndPlaced_134	2.10477
TwoEndPlaced_135	0.99354
TwoEndPlaced_136	1.58549
TwoEndPlaced_137	2.18973
TwoEndPlaced_138	3.18422
TwoEndPlaced_139	2.67297
TwoEndPlaced_140	1.84348
TwoEndPlaced_141	1.39509
TwoEndPlaced_142	3.83439
TwoEndPlaced_143	3.33319
TwoEndPlaced_144	5.40271
TwoEndPlaced_145	3.76345
TwoEndPlaced_146	2.59787
TwoEndPlaced_147	3.4286
TwoEndPlaced_148	4.67925
TwoEndPlaced_149	1.1579
TwoEndPlaced_150	1.7338
TwoEndPlaced_151	3.88057
TwoEndPlaced_152	2.11783
TwoEndPlaced_153	4.006
TwoEndPlaced_154	3.67874
TwoEndPlaced_155	3.56203
TwoEndPlaced_156	3.32911
TwoEndPlaced_157	2.98474
TwoEndPlaced_158	2.744
TwoEndPlaced_159	4.46284
TwoEndPlaced_160	3.02069
TwoEndPlaced_161	2.6261
TwoEndPlaced_162	1.61168
TwoEndPlaced_163	7.90661
TwoEndPlaced_164	3.92793
TwoEndPlaced_165	5.34386
TwoEndPlaced_166	4.01855
TwoEndPlaced_167	1.42352
TwoEndPlaced_168	1.24676
TwoEndPlaced_169	5.16199
TwoEndPlaced_170	4.76292
TwoEndPlaced_171	10.3029
TwoEndPlaced_172	2.14507
TwoEndPlaced_173	2.4297
TwoEndPlaced_174	3.64093
TwoEndPlaced_175	4.05638
TwoEndPlaced_176	2.00576
TwoEndPlaced_177	1.55067
TwoEndPlaced_178	2.19519
TwoEndPlaced_179	4.34377
TwoEndPlaced_180	3.29831
TwoEndPlaced_181	3.30921
TwoEndPlaced_182	7.49593
TwoEndPlaced_183	2.44046
TwoEndPlaced_184	1.2915
TwoEndPlaced_185	2.77559
TwoEndPlaced_186	2.72911
TwoEndPlaced_187	1.82679
TwoEndPlaced_188	2.54454
TwoEndPlaced_189	8.73857
TwoEndPlaced_190	3.03718
TwoEndPlaced_191	4.22969
TwoEndPlaced_192	1.54361
TwoEndPlaced_193	7.63271
TwoEndPlaced_194	1.12469
TwoEndPlaced_195	2.58136
TwoEndPlaced_196	4.00513
TwoEndPlaced_197	6.00668
TwoEndPlaced_198	3.37737
TwoEndPlaced_199	4.23717
TwoEndPlaced_200	5.9325
TwoEndPlaced_201	2.86667
TwoEndPlaced_202	2.56011
TwoEndPlaced_203	1.29585
TwoEndPlaced_204	5.81548
TwoEndPlaced_205	2.57351
TwoEndPlaced_206	4.91965
TwoEndPlaced_207	6.84667
TwoEndPlaced_208	3.23576
TwoEndPlaced_209	8.23874
TwoEndPlaced_210	9.38029
TwoEndPlaced_211	10.1039
TwoEndPlaced_212	2.13719
TwoEndPlaced_213	3.253
TwoEndPlaced_214	2.37726
TwoEndPlaced_215	2.71178
TwoEndPlaced_216	7.46567
TwoEndPlaced_217	1.97078
TwoEndPlaced_218	7.51647
TwoEndPlaced_219	1.6675
TwoEndPlaced_220	2.39904
TwoEndPlaced_221	2.56593
TwoEndPlaced_222	4.32831
TwoEndPlaced_223	8.62433
TwoEndPlaced_224	1.88509
TwoEndPlaced_225	3.59639
TwoEndPlaced_226	0.6035
TwoEndPlaced_227	8.55589
TwoEndPlaced_228	8.67258
TwoEndPlaced_229	6.37594
TwoEndPlaced_230	2.6465
TwoEndPlaced_231	0.985944
TwoEndPlaced_232	2.7984
TwoEndPlaced_233	10.0084
TwoEndPlaced_234	2.83708
TwoEndPlaced_235	2.93207
TwoEndPlaced_236	2.70526
TwoEndPlaced_237	1.51854
TwoEndPlaced_238	2.45512
TwoEndPlaced_239	11.7733
TwoEndPlaced_240	3.55707
TwoEndPlaced_241	4.88818
TwoEndPlaced_242	2.19316
TwoEndPlaced_243	2.94761
TwoEndPlaced_244	2.10592
TwoEndPlaced_245	2.93439
TwoEndPlaced_246	3.9258
TwoEndPlaced_247	2.06417
TwoEndPlaced_248	4.09332
TwoEndPlaced_249	4.75177
TwoEndPlaced_250	14.5633
TwoEndPlaced_251	2.59891
TwoEndPlaced_252	6.68961
TwoEndPlaced_253	1.7555
TwoEndPlaced_254	1.22411
TwoEndPlaced_255	7.51364
TwoEndPlaced_256	5.27365
TwoEndPlaced_257	2.67433
TwoEndPlaced_258	0.900111
TwoEndPlaced_259	3.01763
TwoEndPlaced_260	4.10037
TwoEndPlaced_261	3.70881
TwoEndPlaced_262	1.49236
TwoEndPlaced_263	1.785
TwoEndPlaced_264	2.92398
TwoEndPlaced_265	2.24459
TwoEndPlaced_266	10.8963
TwoEndPlaced_267	1.12019
TwoEndPlaced_268	2.70767
TwoEndPlaced_269	1.69633
TwoEndPlaced_270	6.11977
TwoEndPlaced_271	7.7475
TwoEndPlaced_272	4.97817
TwoEndPlaced_273	3.48983
TwoEndPlaced_274	4.566
TwoEndPlaced_275	3.48516
TwoEndPlaced_276	2.41833
TwoEndPlaced_277	3.92574
TwoEndPlaced_278	2.37626
TwoEndPlaced_279	3.1548
TwoEndPlaced_280	1.17917
TwoEndPlaced_281	9.28517
TwoEndPlaced_282	8.02167
TwoEndPlaced_283	0.986833
TwoEndPlaced_284	1.28696
TwoEndPlaced_285	9.02742
TwoEndPlaced_286	4.16674
TwoEndPlaced_287	2.37493
TwoEndPlaced_288	6.25043
TwoEndPlaced_289	2.64073
TwoEndPlaced_290	1.37333
TwoEndPlaced_291	4.14333
TwoEndPlaced_292	5.92048
TwoEndPlaced_293	10.8248
TwoEndPlaced_294	1.20633
TwoEndPlaced_295	6.13551
TwoEndPlaced_296	4.33761
TwoEndPlaced_297	4.65457
TwoEndPlaced_298	2.91878
TwoEndPlaced_299	2.85353
TwoEndPlaced_300	5.11892
TwoEndPlaced_301	5.33527
TwoEndPlaced_302	2.86896
TwoEndPlaced_303	3.25844
TwoEndPlaced_304	3.68417
TwoEndPlaced_305	6.12392
TwoEndPlaced_306	2.17935
TwoEndPlaced_307	5.24304
TwoEndPlaced_308	4.11944
TwoEndPlaced_309	1.471
TwoEndPlaced_310	3.0911
TwoEndPlaced_311	3.0265
TwoEndPlaced_312	1.96454
TwoEndPlaced_313	2.74286
TwoEndPlaced_314	3.72935
TwoEndPlaced_315	6.26463
TwoEndPlaced_316	2.58608
TwoEndPlaced_317	1.3305
TwoEndPlaced_318	1.75297
TwoEndPlaced_319	1.05933
TwoEndPlaced_320	4.72083
TwoEndPlaced_321	1.23367
TwoEndPlaced_322	1.38077
TwoEndPlaced_323	2.60243
TwoEndPlaced_324	2.02315
TwoEndPlaced_325	3.10981
TwoEndPlaced_326	3.88682
TwoEndPlaced_327	5.583
TwoEndPlaced_328	5.26429
TwoEndPlaced_329	1.5493
TwoEndPlaced_330	6.09959
TwoEndPlaced_331	1.88285
TwoEndPlaced_332	7.77567
TwoEndPlaced_333	1.60949
TwoEndPlaced_334	2.62284
TwoEndPlaced_335	1.71952
TwoEndPlaced_336	2.20278
TwoEndPlaced_337	4.57845
TwoEndPlaced_338	6.9705
TwoEndPlaced_339	7.06739
TwoEndPlaced_340	2.74465
TwoEndPlaced_341	2.80065
TwoEndPlaced_342	1.83233
TwoEndPlaced_343	3.98671
TwoEndPlaced_344	2.34716
TwoEndPlaced_345	1.51373
TwoEndPlaced_346	1.46383
TwoEndPlaced_347	5.96926
TwoEndPlaced_348	5.59022
TwoEndPlaced_349	1.98656
TwoEndPlaced_350	1.58229
TwoEndPlaced_351	2.21811
TwoEndPlaced_352	1.43867
TwoEndPlaced_353	2.35744
TwoEndPlaced_354	2.93267
TwoEndPlaced_355	2.75689
TwoEndPlaced_356	1.94635
TwoEndPlaced_357	2.39417
TwoEndPlaced_358	5.51533
TwoEndPlaced_359	2.09447
TwoEndPlaced_360	3.01356
TwoEndPlaced_361	2.9117
TwoEndPlaced_362	2.84961
TwoEndPlaced_363	3.65976
TwoEndPlaced_364	3.06262
TwoEndPlaced_365	1.26241
TwoEndPlaced_366	2.17962
TwoEndPlaced_367	2.65116
TwoEndPlaced_368	1.84317
TwoEndPlaced_369	1.84167
TwoEndPlaced_370	5.61496
TwoEndPlaced_371	2.80589
TwoEndPlaced_372	6.91827
TwoEndPlaced_373	2.599
TwoEndPlaced_374	2.92751
TwoEndPlaced_375	2.35723
TwoEndPlaced_376	4.31799
TwoEndPlaced_377	2.20033
TwoEndPlaced_378	1.83573
TwoEndPlaced_379	5.27737
TwoEndPlaced_380	3.06194
TwoEndPlaced_381	7.20545
TwoEndPlaced_382	2.67194
TwoEndPlaced_383	1.03867
TwoEndPlaced_384	4.43121
TwoEndPlaced_385	2.25038
TwoEndPlaced_386	2.83733
TwoEndPlaced_387	2.67509
TwoEndPlaced_388	4.593
TwoEndPlaced_389	3.15852
TwoEndPlaced_390	2.778
TwoEndPlaced_391	0.875
TwoEndPlaced_392	2.83967
TwoEndPlaced_393	3.18833
TwoEndPlaced_394	1.77651
TwoEndPlaced_395	3.51292
TwoEndPlaced_396	0.636214
TwoEndPlaced_397	12.9067
TwoEndPlaced_398	3.93626
TwoEndPlaced_399	2.43683
TwoEndPlaced_400	2.38164
TwoEndPlaced_401	4.33367
TwoEndPlaced_402	2.29828
TwoEndPlaced_403	5.2515
TwoEndPlaced_404	11.3912
TwoEndPlaced_405	1.69799
TwoEndPlaced_406	4.03496
TwoEndPlaced_407	8.12577
TwoEndPlaced_408	1.92935
TwoEndPlaced_409	2.29256
TwoEndPlaced_410	3.582
TwoEndPlaced_411	2.00072
TwoEndPlaced_412	3.65117
TwoEndPlaced_413	2.03207
TwoEndPlaced_414	2.41967
TwoEndPlaced_415	13.4818
TwoEndPlaced_416	6.53772
TwoEndPlaced_417	1.67533
TwoEndPlaced_418	2.83211
TwoEndPlaced_419	6.51512
TwoEndPlaced_420	1.95386
TwoEndPlaced_421	2.94452
TwoEndPlaced_422	2.45199
TwoEndPlaced_423	13.6301
TwoEndPlaced_424	3.842
TwoEndPlaced_425	2.11067
TwoEndPlaced_426	3.08607
TwoEndPlaced_427	3.06695
TwoEndPlaced_428	2.43724
TwoEndPlaced_429	4.33088
TwoEndPlaced_430	6.12136
TwoEndPlaced_431	3.63229
TwoEndPlaced_432	2.512
TwoEndPlaced_433	2.49205
TwoEndPlaced_434	8.55111
TwoEndPlaced_435	0.740389
TwoEndPlaced_436	3.50226
TwoEndPlaced_437	3.7075
TwoEndPlaced_438	4.86774
TwoEndPlaced_439	3.74756
TwoEndPlaced_440	8.32994
TwoEndPlaced_441	0.602667
TwoEndPlaced_442	3.14136
TwoEndPlaced_443	2.69778
TwoEndPlaced_444	3.71022
TwoEndPlaced_445	5.04723
TwoEndPlaced_446	4.79833
TwoEndPlaced_447	1.94
TwoEndPlaced_448	12.4101
TwoEndPlaced_449	10.1347
TwoEndPlaced_450	1.34333
TwoEndPlaced_451	5.83907
TwoEndPlaced_452	2.63256
TwoEndPlaced_453	3.51533
TwoEndPlaced_454	1.96386
TwoEndPlaced_455	3.50647
TwoEndPlaced_456	1.69757
TwoEndPlaced_457	2.47864
TwoEndPlaced_458	4.2647
TwoEndPlaced_459	2.55022
TwoEndPlaced_460	2.53728
TwoEndPlaced_461	1.72987
TwoEndPlaced_462	4.69433
TwoEndPlaced_463	2.71789
TwoEndPlaced_464	2.39433
TwoEndPlaced_465	2.08642
TwoEndPlaced_466	2.99
TwoEndPlaced_467	1.32552
TwoEndPlaced_468	7.76867
TwoEndPlaced_469	4.58645
TwoEndPlaced_470	3.44474
TwoEndPlaced_471	2.00157
TwoEndPlaced_472	3.82433
TwoEndPlaced_473	2.82742
TwoEndPlaced_474	10.1772
TwoEndPlaced_475	2.56485
TwoEndPlaced_476	4.24233
TwoEndPlaced_477	5.64591
TwoEndPlaced_478	2.34006
TwoEndPlaced_479	2.3794
TwoEndPlaced_480	5.48299
TwoEndPlaced_481	3.42733
TwoEndPlaced_482	5.30799
TwoEndPlaced_483	5.65737
TwoEndPlaced_484	2.57203
TwoEndPlaced_485	5.76194
TwoEndPlaced_486	16.2617
TwoEndPlaced_487	1.19
TwoEndPlaced_488	3.25364
TwoEndPlaced_489	1.82583
TwoEndPlaced_490	2.99833
TwoEndPlaced_491	6.16944
TwoEndPlaced_492	2.13489
TwoEndPlaced_493	6.56375
TwoEndPlaced_494	3.08761
TwoEndPlaced_495	5.19247
TwoEndPlaced_496	3.18237
TwoEndPlaced_497	3.36896
TwoEndPlaced_498	6.48619
TwoEndPlaced_499	2.51118
TwoEndPlaced_500	2.37266
TwoEndPlaced_501	2.9029
TwoEndPlaced_502	3.74427
TwoEndPlaced_503	3.18205
TwoEndPlaced_504	3.15254
TwoEndPlaced_505	3.77517
TwoEndPlaced_506	2.38754
TwoEndPlaced_507	2.94943
TwoEndPlaced_508	6.5924
TwoEndPlaced_509	2.91176
TwoEndPlaced_510	6.21868
TwoEndPlaced_511	2.45463
TwoEndPlaced_512	8.46364
TwoEndPlaced_513	14.4234
TwoEndPlaced_514	3.8139
TwoEndPlaced_515	3.215
TwoEndPlaced_516	4.47341
TwoEndPlaced_517	1.64416
TwoEndPlaced_518	2.92598
TwoEndPlaced_519	2.84373
TwoEndPlaced_520	0.0321667
TwoEndPlaced_521	1.931
TwoEndPlaced_522	8.27365
TwoEndPlaced_523	6.53342
TwoEndPlaced_524	3.44048
TwoEndPlaced_525	7.05358
TwoEndPlaced_526	2.0717
TwoEndPlaced_527	1.30933
LeftEndPlaced_1	6.71217
LeftEndPlaced_2	9.5415
LeftEndPlaced_3	4.2705
LeftEndPlaced_4	3.39233
LeftEndPlaced_5	4.51383
LeftEndPlaced_6	7.11467
LeftEndPlaced_7	0.401667
LeftEndPlaced_8	4.9695
LeftEndPlaced_9	3.226
LeftEndPlaced_10	21.6167
LeftEndPlaced_11	5.35383
LeftEndPlaced_12	12.9217
LeftEndPlaced_13	1.98833
LeftEndPlaced_14	2.28533
LeftEndPlaced_15	9.7645
LeftEndPlaced_16	2.24817
LeftEndPlaced_17	11.0933
LeftEndPlaced_18	3.59317
LeftEndPlaced_19	0.763833
LeftEndPlaced_20	1.44717
LeftEndPlaced_21	6.35967
LeftEndPlaced_22	1.15517
LeftEndPlaced_23	1.95217
LeftEndPlaced_24	2.06017
LeftEndPlaced_25	4.28033
LeftEndPlaced_26	8.87783
LeftEndPlaced_27	3.19983
LeftEndPlaced_28	4.47017
LeftEndPlaced_29	12.8017
LeftEndPlaced_30	5.29467
LeftEndPlaced_31	23.9833
LeftEndPlaced_32	2.42133
LeftEndPlaced_33	9.01017
LeftEndPlaced_34	1.53967
LeftEndPlaced_35	0.295833
LeftEndPlaced_36	1.31783
LeftEndPlaced_37	0.972667
LeftEndPlaced_38	3.08967
LeftEndPlaced_39	2.57117
LeftEndPlaced_40	9.35667
LeftEndPlaced_41	6.57483
LeftEndPlaced_42	4.0085
LeftEndPlaced_43	9.91367
LeftEndPlaced_44	0.400667
LeftEndPlaced_45	2.24283
LeftEndPlaced_46	4.72333
LeftEndPlaced_47	6.86133
LeftEndPlaced_48	12.36
LeftEndPlaced_49	3.32633
LeftEndPlaced_50	8.60317
LeftEndPlaced_51	4.636
LeftEndPlaced_52	5.80083
LeftEndPlaced_53	4.954
LeftEndPlaced_54	2.14183
LeftEndPlaced_55	5.731
LeftEndPlaced_56	2.74533
LeftEndPlaced_57	6.538
LeftEndPlaced_58	2.5765
LeftEndPlaced_59	1.06733
LeftEndPlaced_60	0.894167
LeftEndPlaced_61	10.9853
LeftEndPlaced_62	11.5683
LeftEndPlaced_63	2.85717
LeftEndPlaced_64	9.89383
LeftEndPlaced_65	4.71033
LeftEndPlaced_66	0.762833
LeftEndPlaced_67	9.5815
LeftEndPlaced_68	1.6535
LeftEndPlaced_69	10.4928
LeftEndPlaced_70	3.21517
LeftEndPlaced_71	11.05
LeftEndPlaced_72	1.7035
LeftEndPlaced_73	3.04783
LeftEndPlaced_74	7.65533
LeftEndPlaced_75	3.16617
LeftEndPlaced_76	1.3665
LeftEndPlaced_77	0.372167
LeftEndPlaced_78	3.54833
LeftEndPlaced_79	4.37433
LeftEndPlaced_80	2.76367
LeftEndPlaced_81	4.31483
LeftEndPlaced_82	1.51133
LeftEndPlaced_83	1.47317
LeftEndPlaced_84	2.41817
LeftEndPlaced_85	8.28367
LeftEndPlaced_86	12.4033
LeftEndPlaced_87	2.95183
LeftEndPlaced_88	11.4998
LeftEndPlaced_89	7.93883
LeftEndPlaced_90	8.82817
LeftEndPlaced_91	3.03783
LeftEndPlaced_92	9.84217
LeftEndPlaced_93	5.32483
LeftEndPlaced_94	2.88067
LeftEndPlaced_95	0.514333
LeftEndPlaced_96	5.31683
LeftEndPlaced_97	6.243
LeftEndPlaced_98	9.47183
LeftEndPlaced_99	4.01067
LeftEndPlaced_100	4.09033
LeftEndPlaced_101	5.948
LeftEndPlaced_102	2.33
LeftEndPlaced_103	2.69817
LeftEndPlaced_104	0.938167
LeftEndPlaced_105	5.0695
LeftEndPlaced_106	9.97933
LeftEndPlaced_107	0.631167
LeftEndPlaced_108	5.08033
LeftEndPlaced_109	0.532
LeftEndPlaced_110	2.1605
LeftEndPlaced_111	4.47667
LeftEndPlaced_112	5.16067
LeftEndPlaced_113	7.40033
LeftEndPlaced_114	6.14383
LeftEndPlaced_115	7.664
LeftEndPlaced_116	0.2945
LeftEndPlaced_117	9.0005
LeftEndPlaced_118	1.02633
LeftEndPlaced_119	9.0165
LeftEndPlaced_120	2.7795
LeftEndPlaced_121	3.4715
LeftEndPlaced_122	6.01683
LeftEndPlaced_123	3.58317
LeftEndPlaced_124	0.00166667
LeftEndPlaced_125	3.98133
LeftEndPlaced_126	9.1045
LeftEndPlaced_127	1.40183
LeftEndPlaced_128	3.06467
LeftEndPlaced_129	11.76
LeftEndPlaced_130	0.473
LeftEndPlaced_131	2.888
LeftEndPlaced_132	3.17783
LeftEndPlaced_133	22.3883
LeftEndPlaced_134	10.2392
LeftEndPlaced_135	3.47583
LeftEndPlaced_136	0.922
LeftEndPlaced_137	8.613
LeftEndPlaced_138	15.57
LeftEndPlaced_139	1.78083
LeftEndPlaced_140	15.335
LeftEndPlaced_141	0.267667
LeftEndPlaced_142	10.2462
LeftEndPlaced_143	2.41133
LeftEndPlaced_144	4.687
LeftEndPlaced_145	0.715167
LeftEndPlaced_146	10.8183
LeftEndPlaced_147	0.933333
LeftEndPlaced_148	3.73217
LeftEndPlaced_149	10.6348
LeftEndPlaced_150	5.95717
LeftEndPlaced_151	7.15317
LeftEndPlaced_152	5.88717
LeftEndPlaced_153	2.26767
LeftEndPlaced_154	6.61617
LeftEndPlaced_155	8.70183
LeftEndPlaced_156	3.14233
LeftEndPlaced_157	3.116
LeftEndPlaced_158	1.07167
LeftEndPlaced_159	9.16583
LeftEndPlaced_160	2.6835
LeftEndPlaced_161	11.0383
LeftEndPlaced_162	5.30783
LeftEndPlaced_163	2.4375
LeftEndPlaced_164	2.07967
LeftEndPlaced_165	18.7683
LeftEndPlaced_166	4.55783
LeftEndPlaced_167	2.70817
LeftEndPlaced_168	11.9067
LeftEndPlaced_169	3.21267
LeftEndPlaced_170	0.787
LeftEndPlaced_171	11.335
LeftEndPlaced_172	0.462833
LeftEndPlaced_173	6.66233
LeftEndPlaced_174	2.451
LeftEndPlaced_175	1.14133
LeftEndPlaced_176	5.22883
LeftEndPlaced_177	5.04983
LeftEndPlaced_178	4.84583
LeftEndPlaced_179	6.3455
LeftEndPlaced_180	13.0783
LeftEndPlaced_181	11.6933
LeftEndPlaced_182	1.888
LeftEndPlaced_183	2.71733
LeftEndPlaced_184	3.39733
LeftEndPlaced_185	7.7295
LeftEndPlaced_186	0.645333
LeftEndPlaced_187	6.14283
LeftEndPlaced_188	10.4893
LeftEndPlaced_189	22.3795
LeftEndPlaced_190	0.715
LeftEndPlaced_191	13.595
LeftEndPlaced_192	3.14783
LeftEndPlaced_193	13.2767
LeftEndPlaced_194	1.30267
LeftEndPlaced_195	2.224
LeftEndPlaced_196	2.58633
LeftEndPlaced_197	12.1817
LeftEndPlaced_198	9.13667
LeftEndPlaced_199	4.42517
LeftEndPlaced_200	20.4383
LeftEndPlaced_201	9.51667
LeftEndPlaced_202	2.885
LeftEndPlaced_203	3.19733
LeftEndPlaced_204	0.860333
LeftEndPlaced_205	2.47583
LeftEndPlaced_206	3.12933
LeftEndPlaced_207	0.691167
LeftEndPlaced_208	3.01183
LeftEndPlaced_209	14.8033
LeftEndPlaced_210	3.36067
LeftEndPlaced_211	2.00383
LeftEndPlaced_212	9.1685
LeftEndPlaced_213	0.559167
LeftEndPlaced_214	0.473833
LeftEndPlaced_215	4.537
LeftEndPlaced_216	2.87017
LeftEndPlaced_217	4.53683
LeftEndPlaced_218	2.72417
LeftEndPlaced_219	0.7605
LeftEndPlaced_220	2.66383
LeftEndPlaced_221	18.2933
LeftEndPlaced_222	3.27433
LeftEndPlaced_223	2.88367
LeftEndPlaced_224	3.35367
LeftEndPlaced_225	2.70383
LeftEndPlaced_226	8.718
LeftEndPlaced_227	4.27283
LeftEndPlaced_228	3.36317
LeftEndPlaced_229	6.1265
LeftEndPlaced_230	5.8815
LeftEndPlaced_231	4.79683
LeftEndPlaced_232	5.22133
LeftEndPlaced_233	1.16667
LeftEndPlaced_234	0.678167
LeftEndPlaced_235	2.519
LeftEndPlaced_236	2.90467
LeftEndPlaced_237	9.84517
LeftEndPlaced_238	11.001
LeftEndPlaced_239	0.0991667
LeftEndPlaced_240	0.8975
LeftEndPlaced_241	5.60917
LeftEndPlaced_242	3.58367
LeftEndPlaced_243	2.87417
LeftEndPlaced_244	9.40067
LeftEndPlaced_245	4.05483
LeftEndPlaced_246	1.58467
LeftEndPlaced_247	17.8267
LeftEndPlaced_248	10.22
LeftEndPlaced_249	2.09283
LeftEndPlaced_250	3.40933
LeftEndPlaced_251	1.03983
LeftEndPlaced_252	7.09517
LeftEndPlaced_253	8.13167
LeftEndPlaced_254	2.47383
LeftEndPlaced_255	2.24533
LeftEndPlaced_256	3.54933
LeftEndPlaced_257	10.8032
LeftEndPlaced_258	12.2767
LeftEndPlaced_259	2.9015
LeftEndPlaced_260	13.787
LeftEndPlaced_261	4.7755
LeftEndPlaced_262	4.96383
LeftEndPlaced_263	0.078
LeftEndPlaced_264	2.62283
LeftEndPlaced_265	2.92783
LeftEndPlaced_266	1.31983
LeftEndPlaced_267	2.041
LeftEndPlaced_268	2.266
LeftEndPlaced_269	3.0165
LeftEndPlaced_270	5.257
LeftEndPlaced_271	3.26817
LeftEndPlaced_272	12.8717
LeftEndPlaced_273	5.59167
LeftEndPlaced_274	0.662833
LeftEndPlaced_275	0.535
LeftEndPlaced_276	4.96783
LeftEndPlaced_277	7.15167
LeftEndPlaced_278	2.03483
LeftEndPlaced_279	2.76117
LeftEndPlaced_280	5.9645
LeftEndPlaced_281	5.64417
LeftEndPlaced_282	1.75017
LeftEndPlaced_283	9.12533
LeftEndPlaced_284	4.49233
LeftEndPlaced_285	3.03217
LeftEndPlaced_286	4.906
LeftEndPlaced_287	8.3185
LeftEndPlaced_288	12.4
LeftEndPlaced_289	4.20417
LeftEndPlaced_290	11.65
LeftEndPlaced_291	3.54717
LeftEndPlaced_292	2.56017
LeftEndPlaced_293	5.0865
LeftEndPlaced_294	2.6155
LeftEndPlaced_295	2.517
LeftEndPlaced_296	10.173
LeftEndPlaced_297	4.22067
LeftEndPlaced_298	12.6333
LeftEndPlaced_299	1.8355
LeftEndPlaced_300	0.7565
LeftEndPlaced_301	3.4575
LeftEndPlaced_302	1.8155
LeftEndPlaced_303	0.577167
LeftEndPlaced_304	11.0033
LeftEndPlaced_305	11.2183
LeftEndPlaced_306	1.203
LeftEndPlaced_307	4.3685
LeftEndPlaced_308	10.5433
LeftEndPlaced_309	1.45533
LeftEndPlaced_310	5.49083
LeftEndPlaced_311	1.52783
LeftEndPlaced_312	7.7895
LeftEndPlaced_313	4.82033
LeftEndPlaced_314	13.21
LeftEndPlaced_315	2.561
LeftEndPlaced_316	8.57867
LeftEndPlaced_317	1.81833
LeftEndPlaced_318	5.14117
LeftEndPlaced_319	3.982
LeftEndPlaced_320	1.56417
LeftEndPlaced_321	6.4715
LeftEndPlaced_322	0.758
LeftEndPlaced_323	2.26517
LeftEndPlaced_324	0.378667
LeftEndPlaced_325	3.00333
LeftEndPlaced_326	3.43567
LeftEndPlaced_327	0.293333
LeftEndPlaced_328	9.74983
LeftEndPlaced_329	0.5255
LeftEndPlaced_330	2.28917
LeftEndPlaced_331	2.478
LeftEndPlaced_332	2.5215
LeftEndPlaced_333	0.9235
LeftEndPlaced_334	9.65767
LeftEndPlaced_335	2.35817
LeftEndPlaced_336	6.78483
LeftEndPlaced_337	2.42233
LeftEndPlaced_338	1.99883
LeftEndPlaced_339	4.16233
LeftEndPlaced_340	4.723
LeftEndPlaced_341	2.81217
LeftEndPlaced_342	4.62
LeftEndPlaced_343	4.471
LeftEndPlaced_344	2.23733
LeftEndPlaced_345	0.860833
LeftEndPlaced_346	7.66783
LeftEndPlaced_347	4.01283
LeftEndPlaced_348	2.81283
LeftEndPlaced_349	6.19417
LeftEndPlaced_350	2.311
LeftEndPlaced_351	4.07817
LeftEndPlaced_352	1.43767
LeftEndPlaced_353	15.39
LeftEndPlaced_354	0.926667
LeftEndPlaced_355	20.14
LeftEndPlaced_356	3.85733
LeftEndPlaced_357	2.96967
LeftEndPlaced_358	4.078
LeftEndPlaced_359	3.272
LeftEndPlaced_360	1.28883
LeftEndPlaced_361	5.7795
LeftEndPlaced_362	2.26117
LeftEndPlaced_363	4.07667
LeftEndPlaced_364	5.33767
LeftEndPlaced_365	4.15217
LeftEndPlaced_366	1.82883
LeftEndPlaced_367	1.9865
LeftEndPlaced_368	11.615
LeftEndPlaced_369	3.0515
LeftEndPlaced_370	8.67833
LeftEndPlaced_371	10.5385
LeftEndPlaced_372	2.34567
LeftEndPlaced_373	4.80833
LeftEndPlaced_374	1.28667
LeftEndPlaced_375	19.7267
LeftEndPlaced_376	6.00967
LeftEndPlaced_377	0.465333
LeftEndPlaced_378	1.8195
LeftEndPlaced_379	5.796
LeftEndPlaced_380	3.996
LeftEndPlaced_381	7.32533
LeftEndPlaced_382	6.04567
LeftEndPlaced_383	1.75717
LeftEndPlaced_384	7.64933
LeftEndPlaced_385	3.603
LeftEndPlaced_386	5.2095
LeftEndPlaced_387	2.55033
LeftEndPlaced_388	1.43533
LeftEndPlaced_389	4.4915
LeftEndPlaced_390	0.696167
LeftEndPlaced_391	12.39
LeftEndPlaced_392	11.7067
LeftEndPlaced_393	1.07
LeftEndPlaced_394	4.87917
LeftEndPlaced_395	1.0385
LeftEndPlaced_396	3.738
LeftEndPlaced_397	1.6295
LeftEndPlaced_398	2.74433
LeftEndPlaced_399	7.77483
LeftEndPlaced_400	13.37
LeftEndPlaced_401	0.842833
LeftEndPlaced_402	4.31617
LeftEndPlaced_403	5.58367
LeftEndPlaced_404	2.0005
LeftEndPlaced_405	1.57583
LeftEndPlaced_406	4.15767
LeftEndPlaced_407	6.7445
LeftEndPlaced_408	3.99967
LeftEndPlaced_409	0.391333
LeftEndPlaced_410	2.64717
LeftEndPlaced_411	0.152167
LeftEndPlaced_412	2.22767
LeftEndPlaced_413	0.63
LeftEndPlaced_414	2.664
LeftEndPlaced_415	3.11367
LeftEndPlaced_416	2.29067
LeftEndPlaced_417	2.85783
LeftEndPlaced_418	2.45783
LeftEndPlaced_419	14.7567
LeftEndPlaced_420	4.78067
LeftEndPlaced_421	1.60833
LeftEndPlaced_422	9.73617
LeftEndPlaced_423	7.406
LeftEndPlaced_424	8.8545
LeftEndPlaced_425	1.33
LeftEndPlaced_426	3.10733
LeftEndPlaced_427	0.6125
LeftEndPlaced_428	7.13217
LeftEndPlaced_429	1.2165
LeftEndPlaced_430	0.8805
LeftEndPlaced_431	4.4565
LeftEndPlaced_432	11.2863
LeftEndPlaced_433	5.04333
LeftEndPlaced_434	5.45317
LeftEndPlaced_435	10.5517
LeftEndPlaced_436	9.56033
LeftEndPlaced_437	4.46967
LeftEndPlaced_438	2.498
LeftEndPlaced_439	20.7
LeftEndPlaced_440	11.9638
LeftEndPlaced_441	3.25917
LeftEndPlaced_442	1.169
LeftEndPlaced_443	1.97567
LeftEndPlaced_444	3.3655
LeftEndPlaced_445	2.83217
LeftEndPlaced_446	2.80767
LeftEndPlaced_447	5.06167
LeftEndPlaced_448	3.93083
LeftEndPlaced_449	5.5715
LeftEndPlaced_450	2.84017
LeftEndPlaced_451	2.8855
LeftEndPlaced_452	7.8385
LeftEndPlaced_453	2.33017
LeftEndPlaced_454	5.49333
LeftEndPlaced_455	2.48683
LeftEndPlaced_456	1.59667
LeftEndPlaced_457	6.23733
LeftEndPlaced_458	5.5755
LeftEndPlaced_459	1.87333
LeftEndPlaced_460	3.28583
LeftEndPlaced_461	0.4325
LeftEndPlaced_462	3.97667
LeftEndPlaced_463	0.0275
LeftEndPlaced_464	10.73
LeftEndPlaced_465	4.11117
LeftEndPlaced_466	3.555
LeftEndPlaced_467	0.173667
LeftEndPlaced_468	0.752667
LeftEndPlaced_469	5.86117
LeftEndPlaced_470	1.43767
LeftEndPlaced_471	4.768
LeftEndPlaced_472	2.83917
LeftEndPlaced_473	7.69867
LeftEndPlaced_474	7.64567
LeftEndPlaced_475	0.0508333
LeftEndPlaced_476	2.44933
LeftEndPlaced_477	2.1745
LeftEndPlaced_478	8.837
LeftEndPlaced_479	3.2685
LeftEndPlaced_480	2.06983
LeftEndPlaced_481	1.15817
LeftEndPlaced_482	7.05467
LeftEndPlaced_483	5.483
LeftEndPlaced_484	8.29867
LeftEndPlaced_485	4.74867
LeftEndPlaced_486	3.4345
LeftEndPlaced_487	4.44567
LeftEndPlaced_488	2.95767
LeftEndPlaced_489	9.18983
LeftEndPlaced_490	0.725167
LeftEndPlaced_491	5.15567
LeftEndPlaced_492	12.9233
LeftEndPlaced_493	8.30983
LeftEndPlaced_494	3.29917
LeftEndPlaced_495	2.72583
LeftEndPlaced_496	1.64833
LeftEndPlaced_497	7.98333
LeftEndPlaced_498	2.3725
LeftEndPlaced_499	3.18833
LeftEndPlaced_500	2.96283
LeftEndPlaced_501	8.45933
LeftEndPlaced_502	4.63283
LeftEndPlaced_503	1.52483
LeftEndPlaced_504	2.4025
LeftEndPlaced_505	1.68117
LeftEndPlaced_506	2.1495
LeftEndPlaced_507	7.88083
LeftEndPlaced_508	5.6365
LeftEndPlaced_509	9.7105
LeftEndPlaced_510	4.85033
LeftEndPlaced_511	1.47033
LeftEndPlaced_512	4.09483
LeftEndPlaced_513	9.02667
LeftEndPlaced_514	6.67133
LeftEndPlaced_515	4.39
LeftEndPlaced_516	0.893667
LeftEndPlaced_517	3.8425
LeftEndPlaced_518	11.8833
LeftEndPlaced_519	3.741
LeftEndPlaced_520	9.8875
LeftEndPlaced_521	14.645
LeftEndPlaced_522	10.2547
LeftEndPlaced_523	1.19967
LeftEndPlaced_524	5.42883
LeftEndPlaced_525	0.866
LeftEndPlaced_526	1.98967
LeftEndPlaced_527	4.08933
LeftEndPlaced_528	8.474
LeftEndPlaced_529	2.056
LeftEndPlaced_530	3.67717
LeftEndPlaced_531	2.71833
LeftEndPlaced_532	2.45917
LeftEndPlaced_533	1.6995
LeftEndPlaced_534	2.55867
LeftEndPlaced_535	2.373
LeftEndPlaced_536	11.9567
LeftEndPlaced_537	6.578
LeftEndPlaced_538	3.50833
LeftEndPlaced_539	4.39467
LeftEndPlaced_540	1.73533
LeftEndPlaced_541	0.337
LeftEndPlaced_542	5.69067
LeftEndPlaced_543	2.5815
LeftEndPlaced_544	1.35367
LeftEndPlaced_545	11.7833
LeftEndPlaced_546	1.18067
LeftEndPlaced_547	0.570667
LeftEndPlaced_548	3.33683
LeftEndPlaced_549	10.4158
LeftEndPlaced_550	2.67367
LeftEndPlaced_551	1.425
LeftEndPlaced_552	4.52133
LeftEndPlaced_553	3.31283
LeftEndPlaced_554	1.99233
LeftEndPlaced_555	2.77317
LeftEndPlaced_556	4.91833
LeftEndPlaced_557	2.0505
LeftEndPlaced_558	2.235
LeftEndPlaced_559	4.73783
LeftEndPlaced_560	16.0933
LeftEndPlaced_561	1.91133
LeftEndPlaced_562	5.5565
LeftEndPlaced_563	13.2533
LeftEndPlaced_564	0.868
LeftEndPlaced_565	11.9033
LeftEndPlaced_566	10.0303
LeftEndPlaced_567	1.59
LeftEndPlaced_568	3.31517
LeftEndPlaced_569	9.06783
LeftEndPlaced_570	5.29483
LeftEndPlaced_571	0.672833
LeftEndPlaced_572	2.76633
LeftEndPlaced_573	0.560833
LeftEndPlaced_574	3.42567
LeftEndPlaced_575	10.5365
LeftEndPlaced_576	4.90717
LeftEndPlaced_577	2.98183
LeftEndPlaced_578	9.991
LeftEndPlaced_579	7.69133
LeftEndPlaced_580	4.07317
LeftEndPlaced_581	11.62
LeftEndPlaced_582	3.9495
LeftEndPlaced_583	2.95617
LeftEndPlaced_584	2.12967
LeftEndPlaced_585	12.475
LeftEndPlaced_586	6.2555
LeftEndPlaced_587	11.8
LeftEndPlaced_588	5.6175
LeftEndPlaced_589	3.36817
LeftEndPlaced_590	0.744833
LeftEndPlaced_591	2.10267
LeftEndPlaced_592	0.2565
LeftEndPlaced_593	2.15083
LeftEndPlaced_594	0.4965
LeftEndPlaced_595	2.02467
LeftEndPlaced_596	9.90283
LeftEndPlaced_597	1.66283
LeftEndPlaced_598	11.96
LeftEndPlaced_599	2.98217
LeftEndPlaced_600	1.08683
LeftEndPlaced_601	8.25433
LeftEndPlaced_602	8.4065
LeftEndPlaced_603	9.3265
LeftEndPlaced_604	9.49267
LeftEndPlaced_605	7.29083
LeftEndPlaced_606	3.7645
LeftEndPlaced_607	0.619167
LeftEndPlaced_608	1.489
LeftEndPlaced_609	10.3807
LeftEndPlaced_610	7.9045
LeftEndPlaced_611	2.96117
LeftEndPlaced_612	2.61717
LeftEndPlaced_613	6.26533
LeftEndPlaced_614	4.94017
LeftEndPlaced_615	1.81983
LeftEndPlaced_616	4.9225
LeftEndPlaced_617	1.11217
LeftEndPlaced_618	1.69917
LeftEndPlaced_619	0.969667
LeftEndPlaced_620	2.7335
LeftEndPlaced_621	5.03617
LeftEndPlaced_622	4.539
LeftEndPlaced_623	4.05917
LeftEndPlaced_624	7.59483
LeftEndPlaced_625	18.3983
LeftEndPlaced_626	11.675
LeftEndPlaced_627	6.3695
LeftEndPlaced_628	3.56083
LeftEndPlaced_629	1.136
LeftEndPlaced_630	7.38667
LeftEndPlaced_631	9.53333
LeftEndPlaced_632	7.6915
LeftEndPlaced_633	2.29867
LeftEndPlaced_634	9.508
LeftEndPlaced_635	0.7865
LeftEndPlaced_636	1.449
LeftEndPlaced_637	4.14383
LeftEndPlaced_638	4.43517
LeftEndPlaced_639	3.999
LeftEndPlaced_640	0.991833
LeftEndPlaced_641	1.99533
LeftEndPlaced_642	7.49867
LeftEndPlaced_643	5.385
LeftEndPlaced_644	7.4485
LeftEndPlaced_645	0.603833
LeftEndPlaced_646	8.06633
LeftEndPlaced_647	13.9317
LeftEndPlaced_648	2.67417
LeftEndPlaced_649	2.7105
LeftEndPlaced_650	7.15617
LeftEndPlaced_651	2.13033
LeftEndPlaced_652	0.177167
LeftEndPlaced_653	1.69767
LeftEndPlaced_654	2.71633
LeftEndPlaced_655	0.350333
LeftEndPlaced_656	1.4355
LeftEndPlaced_657	4.76233
LeftEndPlaced_658	1.01683
LeftEndPlaced_659	4.45
LeftEndPlaced_660	1.10117
LeftEndPlaced_661	4.91633
LeftEndPlaced_662	10.7883
LeftEndPlaced_663	8.37667
LeftEndPlaced_664	9.86517
LeftEndPlaced_665	2.04083
LeftEndPlaced_666	2.74467
LeftEndPlaced_667	3.234
LeftEndPlaced_668	5.07067
LeftEndPlaced_669	4.62717
LeftEndPlaced_670	4.84017
LeftEndPlaced_671	1.83033
LeftEndPlaced_672	2.621
LeftEndPlaced_673	8.31967
LeftEndPlaced_674	5.13567
LeftEndPlaced_675	7.39133
LeftEndPlaced_676	3.15117
LeftEndPlaced_677	1.85033
LeftEndPlaced_678	2.9775
LeftEndPlaced_679	1.44717
LeftEndPlaced_680	0.593
LeftEndPlaced_681	8.5215
LeftEndPlaced_682	3.46433
LeftEndPlaced_683	3.75683
LeftEndPlaced_684	2.21983
LeftEndPlaced_685	1.49
LeftEndPlaced_686	9.20717
LeftEndPlaced_687	1.93517
LeftEndPlaced_688	11.6183
LeftEndPlaced_689	3.5775
LeftEndPlaced_690	9.04833
LeftEndPlaced_691	3.364
LeftEndPlaced_692	4.33733
LeftEndPlaced_693	2.20567
LeftEndPlaced_694	2.17383
LeftEndPlaced_695	1.48783
LeftEndPlaced_696	2.50033
LeftEndPlaced_697	1.865
LeftEndPlaced_698	5.1645
LeftEndPlaced_699	13.7483
LeftEndPlaced_700	6.891
LeftEndPlaced_701	3.9255
LeftEndPlaced_702	3.37067
LeftEndPlaced_703	4.469
LeftEndPlaced_704	7.55767
LeftEndPlaced_705	4.71833
LeftEndPlaced_706	12.5117
LeftEndPlaced_707	8.89083
LeftEndPlaced_708	1.539
LeftEndPlaced_709	6.08317
LeftEndPlaced_710	2.82767
LeftEndPlaced_711	0.573167
LeftEndPlaced_712	4.71983
LeftEndPlaced_713	8.16283
LeftEndPlaced_714	2.16483
LeftEndPlaced_715	12.44
LeftEndPlaced_716	1.70367
LeftEndPlaced_717	2.40383
LeftEndPlaced_718	5.36717
LeftEndPlaced_719	5.04183
LeftEndPlaced_720	5.3735
LeftEndPlaced_721	4.809
LeftEndPlaced_722	6.43317
LeftEndPlaced_723	8.111
LeftEndPlaced_724	12.52
LeftEndPlaced_725	4.07933
LeftEndPlaced_726	0.467333
LeftEndPlaced_727	3.26583
LeftEndPlaced_728	1.72267
LeftEndPlaced_729	12.6967
LeftEndPlaced_730	6.54733
LeftEndPlaced_731	1.59283
LeftEndPlaced_732	5.3525
LeftEndPlaced_733	2.703
LeftEndPlaced_734	9.31983
LeftEndPlaced_735	15.5217
LeftEndPlaced_736	1.6325
LeftEndPlaced_737	4.64333
LeftEndPlaced_738	4.705
LeftEndPlaced_739	0.316167
LeftEndPlaced_740	0.059
LeftEndPlaced_741	5.75583
LeftEndPlaced_742	6.0355
LeftEndPlaced_743	8.48417
LeftEndPlaced_744	6.134
LeftEndPlaced_745	8.79833
LeftEndPlaced_746	7.75417
LeftEndPlaced_747	12.685
LeftEndPlaced_748	2.71133
LeftEndPlaced_749	10.4003
LeftEndPlaced_750	1.6025
LeftEndPlaced_751	1.2305
LeftEndPlaced_752	0.3605
LeftEndPlaced_753	6.14717
LeftEndPlaced_754	2.748
LeftEndPlaced_755	3.574
LeftEndPlaced_756	13.1067
LeftEndPlaced_757	3.13883
LeftEndPlaced_758	2.10567
LeftEndPlaced_759	8.215
LeftEndPlaced_760	7.23633
LeftEndPlaced_761	14.3952
LeftEndPlaced_762	1.14317
LeftEndPlaced_763	2.18567
LeftEndPlaced_764	10.8617
LeftEndPlaced_765	1.72117
LeftEndPlaced_766	7.15833
LeftEndPlaced_767	4.00817
LeftEndPlaced_768	5.08
LeftEndPlaced_769	10.625
LeftEndPlaced_770	1.58483
LeftEndPlaced_771	4.601
LeftEndPlaced_772	7.8825
LeftEndPlaced_773	8.665
LeftEndPlaced_774	1.8415
LeftEndPlaced_775	19.7267
LeftEndPlaced_776	4.21417
LeftEndPlaced_777	10.0852
LeftEndPlaced_778	4.24833
LeftEndPlaced_779	2.10667
LeftEndPlaced_780	8.594
LeftEndPlaced_781	3.2065
LeftEndPlaced_782	7.91867
LeftEndPlaced_783	19.4183
LeftEndPlaced_784	0.756833
LeftEndPlaced_785	3.17083
LeftEndPlaced_786	1.46217
LeftEndPlaced_787	8.52067
LeftEndPlaced_788	3.36767
LeftEndPlaced_789	5.01967
LeftEndPlaced_790	3.38417
LeftEndPlaced_791	6.98217
LeftEndPlaced_792	9.545
LeftEndPlaced_793	6.69433
LeftEndPlaced_794	7.7895
LeftEndPlaced_795	3.98817
LeftEndPlaced_796	4.009
LeftEndPlaced_797	3.06783
LeftEndPlaced_798	2.14717
LeftEndPlaced_799	0.864667
LeftEndPlaced_800	2.23917
LeftEndPlaced_801	1.98567
LeftEndPlaced_802	5.70367
LeftEndPlaced_803	4.15417
LeftEndPlaced_804	5.67167
LeftEndPlaced_805	4.52767
LeftEndPlaced_806	2.508
LeftEndPlaced_807	10.5417
LeftEndPlaced_808	0.503833
LeftEndPlaced_809	10.365
LeftEndPlaced_810	12.035
LeftEndPlaced_811	0.7325
LeftEndPlaced_812	1.8825
LeftEndPlaced_813	10.6862
LeftEndPlaced_814	0.514667
LeftEndPlaced_815	4.89017
LeftEndPlaced_816	5.52533
LeftEndPlaced_817	0.702833
LeftEndPlaced_818	1.93533
LeftEndPlaced_819	7.211
LeftEndPlaced_820	1.34833
LeftEndPlaced_821	2.72717
LeftEndPlaced_822	4.30733
LeftEndPlaced_823	2.755
LeftEndPlaced_824	3.99817
LeftEndPlaced_825	3.38333
LeftEndPlaced_826	2.4005
LeftEndPlaced_827	6.262
LeftEndPlaced_828	0.563333
LeftEndPlaced_829	1.94683
LeftEndPlaced_830	11.185
LeftEndPlaced_831	8.83717
LeftEndPlaced_832	2.5535
LeftEndPlaced_833	2.62283
LeftEndPlaced_834	3.83333
LeftEndPlaced_835	4.0965
LeftEndPlaced_836	2.19633
LeftEndPlaced_837	3.80483
LeftEndPlaced_838	5.04317
LeftEndPlaced_839	10.7967
LeftEndPlaced_840	10.4105
LeftEndPlaced_841	0.344833
LeftEndPlaced_842	4.01883
LeftEndPlaced_843	3.21883
LeftEndPlaced_844	3.1675
LeftEndPlaced_845	0.964667
LeftEndPlaced_846	11.4108
LeftEndPlaced_847	2.66967
LeftEndPlaced_848	7.6085
LeftEndPlaced_849	13.8933
LeftEndPlaced_850	4.83483
LeftEndPlaced_851	3.78983
LeftEndPlaced_852	4.26633
LeftEndPlaced_853	1.4385
LeftEndPlaced_854	1.684
LeftEndPlaced_855	1.06083
LeftEndPlaced_856	1.17567
LeftEndPlaced_857	11.5327
LeftEndPlaced_858	13.685
LeftEndPlaced_859	16.08
LeftEndPlaced_860	1.42283
LeftEndPlaced_861	5.13217
LeftEndPlaced_862	3.17667
LeftEndPlaced_863	5.231
LeftEndPlaced_864	1.891
LeftEndPlaced_865	0.9845
LeftEndPlaced_866	2.27067
LeftEndPlaced_867	7.34033
LeftEndPlaced_868	11.6
LeftEndPlaced_869	7.75233
LeftEndPlaced_870	6.39417
LeftEndPlaced_871	3.7455
LeftEndPlaced_872	3.46283
LeftEndPlaced_873	1.1885
LeftEndPlaced_874	8.179
LeftEndPlaced_875	9.3125
LeftEndPlaced_876	7.77067
LeftEndPlaced_877	1.45567
LeftEndPlaced_878	4.45583
LeftEndPlaced_879	3.50117
LeftEndPlaced_880	8.91817
LeftEndPlaced_881	7.07233
LeftEndPlaced_882	3.174
LeftEndPlaced_883	4.3105
LeftEndPlaced_884	0.840667
LeftEndPlaced_885	3.7815
LeftEndPlaced_886	12.1933
LeftEndPlaced_887	1.35867
LeftEndPlaced_888	2.63333
LeftEndPlaced_889	0.461167
LeftEndPlaced_890	5.638
LeftEndPlaced_891	0.9595
LeftEndPlaced_892	2.41233
LeftEndPlaced_893	11.7467
LeftEndPlaced_894	4.76983
LeftEndPlaced_895	3.26733
LeftEndPlaced_896	2.965
LeftEndPlaced_897	8.878
LeftEndPlaced_898	2.6605
LeftEndPlaced_899	2.9785
LeftEndPlaced_900	0.123833
LeftEndPlaced_901	11.1217
LeftEndPlaced_902	0.5775
LeftEndPlaced_903	4.40333
LeftEndPlaced_904	3.9365
LeftEndPlaced_905	1.078
LeftEndPlaced_906	7.2855
LeftEndPlaced_907	7.81533
LeftEndPlaced_908	5.26667
LeftEndPlaced_909	2.1635
LeftEndPlaced_910	3.38933
LeftEndPlaced_911	8.331
LeftEndPlaced_912	1.71183
LeftEndPlaced_913	1.44283
LeftEndPlaced_914	11.6383
LeftEndPlaced_915	8.091
LeftEndPlaced_916	2.72967
LeftEndPlaced_917	1.62233
LeftEndPlaced_918	10.36
LeftEndPlaced_919	1.94367
LeftEndPlaced_920	5.6505
LeftEndPlaced_921	19.5633
LeftEndPlaced_922	0.6375
LeftEndPlaced_923	11.3067
LeftEndPlaced_924	8.02
LeftEndPlaced_925	6.813
LeftEndPlaced_926	1.43933
LeftEndPlaced_927	8.8805
LeftEndPlaced_928	2.52
LeftEndPlaced_929	0.599
LeftEndPlaced_930	1.33567
LeftEndPlaced_931	5.251
LeftEndPlaced_932	13.1183
LeftEndPlaced_933	0.51
LeftEndPlaced_934	2.95317
LeftEndPlaced_935	1.24117
LeftEndPlaced_936	3.92317
LeftEndPlaced_937	4.76417
LeftEndPlaced_938	10.8905
LeftEndPlaced_939	2.0005
LeftEndPlaced_940	9.07917
LeftEndPlaced_941	6.12917
LeftEndPlaced_942	8.428
LeftEndPlaced_943	4.47133
LeftEndPlaced_944	5.81583
LeftEndPlaced_945	1.27133
LeftEndPlaced_946	1.6105
LeftEndPlaced_947	8.00933
LeftEndPlaced_948	11.3
LeftEndPlaced_949	2.23717
LeftEndPlaced_950	0.531333
LeftEndPlaced_951	1.4955
LeftEndPlaced_952	1.47317
LeftEndPlaced_953	3.1835
LeftEndPlaced_954	3.293
LeftEndPlaced_955	5.15433
LeftEndPlaced_956	4.08117
LeftEndPlaced_957	9.23983
LeftEndPlaced_958	2.25167
LeftEndPlaced_959	0.948
LeftEndPlaced_960	1.1875
LeftEndPlaced_961	2.374
LeftEndPlaced_962	5.172
LeftEndPlaced_963	4.74083
LeftEndPlaced_964	3.89583
LeftEndPlaced_965	3.5005
LeftEndPlaced_966	1.27133
LeftEndPlaced_967	1.2835
LeftEndPlaced_968	6.535
LeftEndPlaced_969	8.15367
LeftEndPlaced_970	0.559167
LeftEndPlaced_971	1.861
LeftEndPlaced_972	0.104
LeftEndPlaced_973	1.5385
LeftEndPlaced_974	1.54317
LeftEndPlaced_975	6.38683
LeftEndPlaced_976	0.094
LeftEndPlaced_977	2.42867
LeftEndPlaced_978	2.22233
LeftEndPlaced_979	4.387
LeftEndPlaced_980	3.07917
LeftEndPlaced_981	9.82633
LeftEndPlaced_982	2.801
LeftEndPlaced_983	3.67683
LeftEndPlaced_984	5.189
LeftEndPlaced_985	8.529
LeftEndPlaced_986	6.83283
LeftEndPlaced_987	14.5483
LeftEndPlaced_988	5.18167
LeftEndPlaced_989	3.45767
LeftEndPlaced_990	4.304
LeftEndPlaced_991	3.63633
LeftEndPlaced_992	1.196
LeftEndPlaced_993	3.35083
LeftEndPlaced_994	13.005
LeftEndPlaced_995	26.2483
LeftEndPlaced_996	3.05867
LeftEndPlaced_997	7.084
LeftEndPlaced_998	1.96
LeftEndPlaced_999	0.734667
LeftEndPlaced_1000	0.120167
LeftEndPlaced_1001	5.09433
LeftEndPlaced_1002	8.686
LeftEndPlaced_1003	9.5775
LeftEndPlaced_1004	7.0045
LeftEndPlaced_1005	2.8845
LeftEndPlaced_1006	12.6833
LeftEndPlaced_1007	1.883
LeftEndPlaced_1008	5.41817
LeftEndPlaced_1009	0.624
LeftEndPlaced_1010	6.61817
LeftEndPlaced_1011	2.6735
LeftEndPlaced_1012	9.63067
LeftEndPlaced_1013	1.6075
LeftEndPlaced_1014	5.92883
LeftEndPlaced_1015	2.903
LeftEndPlaced_1016	6.528
LeftEndPlaced_1017	2.182
LeftEndPlaced_1018	7.79317
LeftEndPlaced_1019	3.06967
LeftEndPlaced_1020	3.397
LeftEndPlaced_1021	0.432333
LeftEndPlaced_1022	2.84483
LeftEndPlaced_1023	4.28633
LeftEndPlaced_1024	3.56
LeftEndPlaced_1025	5.08933
LeftEndPlaced_1026	0.691333
LeftEndPlaced_1027	3.14
LeftEndPlaced_1028	0.603667
LeftEndPlaced_1029	6.0865
LeftEndPlaced_1030	3.5155
LeftEndPlaced_1031	4.593
LeftEndPlaced_1032	4.29583
LeftEndPlaced_1033	3.15383
LeftEndPlaced_1034	2.18783
LeftEndPlaced_1035	2.216
LeftEndPlaced_1036	14.7667
LeftEndPlaced_1037	7.14067
LeftEndPlaced_1038	3.05317
LeftEndPlaced_1039	4.47433
LeftEndPlaced_1040	1.64767
LeftEndPlaced_1041	1.4425
LeftEndPlaced_1042	4.25933
LeftEndPlaced_1043	5.3425
LeftEndPlaced_1044	9.39
LeftEndPlaced_1045	0.0095
LeftEndPlaced_1046	4.796
LeftEndPlaced_1047	0.332
LeftEndPlaced_1048	8.1335
LeftEndPlaced_1049	0.6905
LeftEndPlaced_1050	8.00967
LeftEndPlaced_1051	0.624167
LeftEndPlaced_1052	4.69917
LeftEndPlaced_1053	10.9
LeftEndPlaced_1054	1.321
LeftEndPlaced_1055	4.70017
LeftEndPlaced_1056	3.14133
LeftEndPlaced_1057	6.927
LeftEndPlaced_1058	5.067
LeftEndPlaced_1059	13.15
LeftEndPlaced_1060	11.9683
LeftEndPlaced_1061	7.75867
LeftEndPlaced_1062	5.05567
LeftEndPlaced_1063	3.19533
LeftEndPlaced_1064	1.673
LeftEndPlaced_1065	10.7967
LeftEndPlaced_1066	4.92633
LeftEndPlaced_1067	2.06767
LeftEndPlaced_1068	0.679833
LeftEndPlaced_1069	2.30717
LeftEndPlaced_1070	3.813
LeftEndPlaced_1071	9.12633
LeftEndPlaced_1072	1.24567
LeftEndPlaced_1073	3.233
LeftEndPlaced_1074	7.26367
LeftEndPlaced_1075	0.9445
LeftEndPlaced_1076	1.65933
LeftEndPlaced_1077	1.32383
LeftEndPlaced_1078	0.834167
LeftEndPlaced_1079	5.62017
LeftEndPlaced_1080	9.75933
LeftEndPlaced_1081	3.915
LeftEndPlaced_1082	1.051
LeftEndPlaced_1083	3.21033
LeftEndPlaced_1084	8.76467
LeftEndPlaced_1085	2.88433
LeftEndPlaced_1086	8.864
LeftEndPlaced_1087	5.802
LeftEndPlaced_1088	1.72567
LeftEndPlaced_1089	3.20833
LeftEndPlaced_1090	17.3467
LeftEndPlaced_1091	5.14317
LeftEndPlaced_1092	11.8017
LeftEndPlaced_1093	0.891333
LeftEndPlaced_1094	5.68533
LeftEndPlaced_1095	6.58617
LeftEndPlaced_1096	8.32267
LeftEndPlaced_1097	5.44417
LeftEndPlaced_1098	5.761
LeftEndPlaced_1099	4.19833
LeftEndPlaced_1100	9.04817
LeftEndPlaced_1101	2.85333
LeftEndPlaced_1102	12.415
LeftEndPlaced_1103	2.6325
LeftEndPlaced_1104	5.9325
LeftEndPlaced_1105	4.2335
LeftEndPlaced_1106	1.49867
LeftEndPlaced_1107	4.03733
LeftEndPlaced_1108	4.17717
LeftEndPlaced_1109	3.08283
LeftEndPlaced_1110	9.889
LeftEndPlaced_1111	8.69283
LeftEndPlaced_1112	8.79883
LeftEndPlaced_1113	9.89367
LeftEndPlaced_1114	10.2083
LeftEndPlaced_1115	5.7515
LeftEndPlaced_1116	1.39983
LeftEndPlaced_1117	6.76117
LeftEndPlaced_1118	1.62267
LeftEndPlaced_1119	7.94217
LeftEndPlaced_1120	3.013
LeftEndPlaced_1121	3.95017
LeftEndPlaced_1122	12.525
LeftEndPlaced_1123	2.062
LeftEndPlaced_1124	1.5525
LeftEndPlaced_1125	3.0125
LeftEndPlaced_1126	7.947
LeftEndPlaced_1127	3.19883
LeftEndPlaced_1128	4.07617
LeftEndPlaced_1129	1.84583
LeftEndPlaced_1130	1.53667
LeftEndPlaced_1131	1.00783
LeftEndPlaced_1132	2.02267
LeftEndPlaced_1133	2.56567
LeftEndPlaced_1134	2.8015
LeftEndPlaced_1135	4.22717
LeftEndPlaced_1136	1.649
LeftEndPlaced_1137	2.58917
LeftEndPlaced_1138	11.715
LeftEndPlaced_1139	12.5667
LeftEndPlaced_1140	10.8242
LeftEndPlaced_1141	3.06217
LeftEndPlaced_1142	0.793
LeftEndPlaced_1143	1.56067
LeftEndPlaced_1144	3.084
LeftEndPlaced_1145	3.284
LeftEndPlaced_1146	9.19167
LeftEndPlaced_1147	4.04217
LeftEndPlaced_1148	11.2517
LeftEndPlaced_1149	12.6483
LeftEndPlaced_1150	3.848
LeftEndPlaced_1151	14.82
LeftEndPlaced_1152	3.88367
LeftEndPlaced_1153	7.88167
LeftEndPlaced_1154	4.89
LeftEndPlaced_1155	6.80233
LeftEndPlaced_1156	18.28
LeftEndPlaced_1157	4.20333
LeftEndPlaced_1158	9.79933
LeftEndPlaced_1159	1.48283
LeftEndPlaced_1160	7.32833
LeftEndPlaced_1161	15.0533
LeftEndPlaced_1162	3.5935
LeftEndPlaced_1163	2.98417
LeftEndPlaced_1164	6.697
LeftEndPlaced_1165	2.06233
LeftEndPlaced_1166	3.03917
LeftEndPlaced_1167	3.90067
LeftEndPlaced_1168	14.31
LeftEndPlaced_1169	1.07433
LeftEndPlaced_1170	1.06167
LeftEndPlaced_1171	2.27033
LeftEndPlaced_1172	1.91417
LeftEndPlaced_1173	2.30533
LeftEndPlaced_1174	2.31867
LeftEndPlaced_1175	2.1295
LeftEndPlaced_1176	3.73867
LeftEndPlaced_1177	3.5535
LeftEndPlaced_1178	0.565833
LeftEndPlaced_1179	4.34283
LeftEndPlaced_1180	4.47683
LeftEndPlaced_1181	3.57933
LeftEndPlaced_1182	0.976
LeftEndPlaced_1183	2.54033
LeftEndPlaced_1184	8.45933
LeftEndPlaced_1185	10.9917
LeftEndPlaced_1186	4.19083
LeftEndPlaced_1187	8.96683
LeftEndPlaced_1188	2.501
LeftEndPlaced_1189	9.19467
LeftEndPlaced_1190	1.3745
LeftEndPlaced_1191	4.94817
LeftEndPlaced_1192	10.421
LeftEndPlaced_1193	1.50467
LeftEndPlaced_1194	0.939667
LeftEndPlaced_1195	7.89067
LeftEndPlaced_1196	2.75133
LeftEndPlaced_1197	1.16417
LeftEndPlaced_1198	3.387
LeftEndPlaced_1199	2.08283
LeftEndPlaced_1200	3.46367
LeftEndPlaced_1201	4.76333
LeftEndPlaced_1202	7.0045
LeftEndPlaced_1203	0.951833
LeftEndPlaced_1204	5.05
LeftEndPlaced_1205	6.658
LeftEndPlaced_1206	1.27117
LeftEndPlaced_1207	3.37917
LeftEndPlaced_1208	0.466167
LeftEndPlaced_1209	8.761
LeftEndPlaced_1210	0.801167
LeftEndPlaced_1211	1.39933
LeftEndPlaced_1212	7.78883
LeftEndPlaced_1213	1.259
LeftEndPlaced_1214	0.242
LeftEndPlaced_1215	9.18167
LeftEndPlaced_1216	5.92483
LeftEndPlaced_1217	0.642
LeftEndPlaced_1218	3.16017
LeftEndPlaced_1219	5.76517
LeftEndPlaced_1220	15.6733
LeftEndPlaced_1221	19.6683
LeftEndPlaced_1222	4.07767
LeftEndPlaced_1223	3.884
LeftEndPlaced_1224	1.13117
LeftEndPlaced_1225	3.2105
LeftEndPlaced_1226	5.94567
LeftEndPlaced_1227	2.19367
LeftEndPlaced_1228	12.6117
LeftEndPlaced_1229	0.937667
LeftEndPlaced_1230	3.89117
LeftEndPlaced_1231	1.33017
LeftEndPlaced_1232	0.926333
LeftEndPlaced_1233	1.82733
LeftEndPlaced_1234	5.374
LeftEndPlaced_1235	2.26683
LeftEndPlaced_1236	0.189833
LeftEndPlaced_1237	2.48017
LeftEndPlaced_1238	1.37817
LeftEndPlaced_1239	3.20967
LeftEndPlaced_1240	5.42717
LeftEndPlaced_1241	10.475
LeftEndPlaced_1242	1.1155
LeftEndPlaced_1243	5.49133
LeftEndPlaced_1244	1.39317
LeftEndPlaced_1245	4.448
LeftEndPlaced_1246	8.37917
LeftEndPlaced_1247	8.92483
LeftEndPlaced_1248	3.6555
LeftEndPlaced_1249	0.5585
LeftEndPlaced_1250	4.457
LeftEndPlaced_1251	1.90633
LeftEndPlaced_1252	0.333333
LeftEndPlaced_1253	7.84717
LeftEndPlaced_1254	2.22683
LeftEndPlaced_1255	9.78867
LeftEndPlaced_1256	1.3785
LeftEndPlaced_1257	4.02317
LeftEndPlaced_1258	6.33933
LeftEndPlaced_1259	1.45017
LeftEndPlaced_1260	5.3665
LeftEndPlaced_1261	11.6667
LeftEndPlaced_1262	3.26633
LeftEndPlaced_1263	0.0885
LeftEndPlaced_1264	2.49483
LeftEndPlaced_1265	15.7467
LeftEndPlaced_1266	8.20767
LeftEndPlaced_1267	0.988
LeftEndPlaced_1268	5.6165
LeftEndPlaced_1269	4.92833
LeftEndPlaced_1270	4.03
LeftEndPlaced_1271	6.11517
LeftEndPlaced_1272	2.83867
LeftEndPlaced_1273	0.231833
LeftEndPlaced_1274	3.83917
LeftEndPlaced_1275	11.7683
LeftEndPlaced_1276	1.48467
LeftEndPlaced_1277	1.25683
LeftEndPlaced_1278	10.3267
LeftEndPlaced_1279	4.8125
LeftEndPlaced_1280	3.909
LeftEndPlaced_1281	5.63083
LeftEndPlaced_1282	11.625
LeftEndPlaced_1283	1.21467
LeftEndPlaced_1284	4.7355
LeftEndPlaced_1285	13.7883
LeftEndPlaced_1286	8.65267
LeftEndPlaced_1287	6.7805
LeftEndPlaced_1288	2.9915
LeftEndPlaced_1289	10.52
LeftEndPlaced_1290	4.41533
LeftEndPlaced_1291	4.804
LeftEndPlaced_1292	3.16883
LeftEndPlaced_1293	3.23433
LeftEndPlaced_1294	9.59883
LeftEndPlaced_1295	11.5217
LeftEndPlaced_1296	1.891
LeftEndPlaced_1297	0.917667
LeftEndPlaced_1298	3.04633
LeftEndPlaced_1299	4.18533
LeftEndPlaced_1300	3.20433
LeftEndPlaced_1301	12.5883
LeftEndPlaced_1302	12.3
LeftEndPlaced_1303	7.54683
LeftEndPlaced_1304	4.087
LeftEndPlaced_1305	1.9525
LeftEndPlaced_1306	11.5067
LeftEndPlaced_1307	5.4165
LeftEndPlaced_1308	3.12217
LeftEndPlaced_1309	3.08017
LeftEndPlaced_1310	12.535
LeftEndPlaced_1311	4.56633
LeftEndPlaced_1312	2.1855
LeftEndPlaced_1313	1.97733
LeftEndPlaced_1314	11.135
LeftEndPlaced_1315	3.084
LeftEndPlaced_1316	8.41917
LeftEndPlaced_1317	12.735
LeftEndPlaced_1318	2.4705
LeftEndPlaced_1319	2.01133
LeftEndPlaced_1320	2.46617
LeftEndPlaced_1321	10.9878
LeftEndPlaced_1322	5.62833
LeftEndPlaced_1323	2.82817
LeftEndPlaced_1324	2.23767
LeftEndPlaced_1325	2.14883
LeftEndPlaced_1326	8.86417
LeftEndPlaced_1327	9.088
LeftEndPlaced_1328	2.62183
LeftEndPlaced_1329	8.152
LeftEndPlaced_1330	2.87367
LeftEndPlaced_1331	7.21883
LeftEndPlaced_1332	3.52217
LeftEndPlaced_1333	5.87517
LeftEndPlaced_1334	4.1435
LeftEndPlaced_1335	2.47617
LeftEndPlaced_1336	5.18933
LeftEndPlaced_1337	1.836
LeftEndPlaced_1338	10.0703
LeftEndPlaced_1339	0.417167
LeftEndPlaced_1340	3.677
LeftEndPlaced_1341	1.80067
LeftEndPlaced_1342	1.1425
LeftEndPlaced_1343	12.3167
LeftEndPlaced_1344	5.15533
LeftEndPlaced_1345	3.171
LeftEndPlaced_1346	9.26533
LeftEndPlaced_1347	2.57317
LeftEndPlaced_1348	7.25717
LeftEndPlaced_1349	11.525
LeftEndPlaced_1350	2.01567
LeftEndPlaced_1351	4.993
LeftEndPlaced_1352	2.473
LeftEndPlaced_1353	5.92283
LeftEndPlaced_1354	0.977667
LeftEndPlaced_1355	3.412
LeftEndPlaced_1356	0.870833
LeftEndPlaced_1357	3.596
LeftEndPlaced_1358	5.87067
LeftEndPlaced_1359	1.19083
LeftEndPlaced_1360	10.3292
LeftEndPlaced_1361	5.33117
LeftEndPlaced_1362	3.1475
LeftEndPlaced_1363	9.7725
LeftEndPlaced_1364	10.0943
LeftEndPlaced_1365	4.9585
LeftEndPlaced_1366	2.22783
LeftEndPlaced_1367	11.7233
LeftEndPlaced_1368	11.9817
LeftEndPlaced_1369	9.07967
LeftEndPlaced_1370	1.5425
LeftEndPlaced_1371	2.75167
LeftEndPlaced_1372	12.75
LeftEndPlaced_1373	0.572167
LeftEndPlaced_1374	2.23417
LeftEndPlaced_1375	4.94367
LeftEndPlaced_1376	3.864
LeftEndPlaced_1377	11.6917
LeftEndPlaced_1378	2.39017
LeftEndPlaced_1379	7.206
LeftEndPlaced_1380	2.09467
LeftEndPlaced_1381	9.44783
LeftEndPlaced_1382	4.60783
LeftEndPlaced_1383	2.927
LeftEndPlaced_1384	9.34117
LeftEndPlaced_1385	6.1725
LeftEndPlaced_1386	3.30233
LeftEndPlaced_1387	2.82333
LeftEndPlaced_1388	1.77117
LeftEndPlaced_1389	10.6783
LeftEndPlaced_1390	16.7933
LeftEndPlaced_1391	10.0935
LeftEndPlaced_1392	4.00367
LeftEndPlaced_1393	11.4778
LeftEndPlaced_1394	5.81517
LeftEndPlaced_1395	3.34717
LeftEndPlaced_1396	6.84817
LeftEndPlaced_1397	4.32733
LeftEndPlaced_1398	4.797
LeftEndPlaced_1399	5.93233
LeftEndPlaced_1400	5.12967
LeftEndPlaced_1401	4.97583
LeftEndPlaced_1402	1.778
LeftEndPlaced_1403	1.5285
LeftEndPlaced_1404	0.312
LeftEndPlaced_1405	3.59783
LeftEndPlaced_1406	0.1505
LeftEndPlaced_1407	2.63117
LeftEndPlaced_1408	3.4755
LeftEndPlaced_1409	1.05533
LeftEndPlaced_1410	3.64467
LeftEndPlaced_1411	2.9725
LeftEndPlaced_1412	0.5685
LeftEndPlaced_1413	3.46783
LeftEndPlaced_1414	5.24383
LeftEndPlaced_1415	10.5167
LeftEndPlaced_1416	1.4475
LeftEndPlaced_1417	2.93317
LeftEndPlaced_1418	1.23033
LeftEndPlaced_1419	8.73367
LeftEndPlaced_1420	12.8183
LeftEndPlaced_1421	5.7065
LeftEndPlaced_1422	3.087
LeftEndPlaced_1423	3.5965
LeftEndPlaced_1424	0.9945
LeftEndPlaced_1425	3.41083
LeftEndPlaced_1426	0.863833
LeftEndPlaced_1427	0.166333
LeftEndPlaced_1428	0.850333
LeftEndPlaced_1429	2.377
LeftEndPlaced_1430	1.8535
LeftEndPlaced_1431	1.648
LeftEndPlaced_1432	6.2785
LeftEndPlaced_1433	0.385
LeftEndPlaced_1434	4.4565
LeftEndPlaced_1435	11.105
LeftEndPlaced_1436	1.32067
LeftEndPlaced_1437	5.52783
LeftEndPlaced_1438	7.89383
LeftEndPlaced_1439	6.68567
LeftEndPlaced_1440	4.42733
LeftEndPlaced_1441	4.73167
LeftEndPlaced_1442	7.27267
LeftEndPlaced_1443	5.246
LeftEndPlaced_1444	2.72
LeftEndPlaced_1445	1.4195
LeftEndPlaced_1446	2.07133
LeftEndPlaced_1447	0.891167
LeftEndPlaced_1448	6.62633
LeftEndPlaced_1449	2.364
LeftEndPlaced_1450	0.973333
LeftEndPlaced_1451	1.54167
LeftEndPlaced_1452	9.31133
LeftEndPlaced_1453	11.58
LeftEndPlaced_1454	5.87283
LeftEndPlaced_1455	1.51483
LeftEndPlaced_1456	5.8005
LeftEndPlaced_1457	2.26983
LeftEndPlaced_1458	4.78267
LeftEndPlaced_1459	4.34083
LeftEndPlaced_1460	1.74617
LeftEndPlaced_1461	2.40267
LeftEndPlaced_1462	3.0965
LeftEndPlaced_1463	4.38683
LeftEndPlaced_1464	11.845
LeftEndPlaced_1465	4.55133
LeftEndPlaced_1466	2.56383
LeftEndPlaced_1467	4.32017
LeftEndPlaced_1468	0.2315
LeftEndPlaced_1469	9.13683
LeftEndPlaced_1470	8.99967
LeftEndPlaced_1471	4.285
LeftEndPlaced_1472	2.45383
[truncated: 11,545 more rows]

## Sheet: Supplementary Data 6 
## ENSEMBL VARIANT EFFECT PREDICTOR v98.2
## Output produced at 2019-12-19 22:34:34
## Using cache in /nas7/qhli/tools/ensembl-vep-release-98/Cache/homo_sapiens/98_GRCh38
## Using API version 98, DB version ?
## ensembl-variation version 98.5fb762a
## ensembl version 98.e98e194
## ensembl-io version 98.052d23b
## ensembl-funcgen version 98.36eef94
## gencode version GENCODE 32
## polyphen version 2.2.2
## ESP version V2-SSA137
## dbSNP version 152
## 1000genomes version phase3
## assembly version GRCh38.p13
## HGMD-PUBLIC version 20184
## regbuild version 1.0
## COSMIC version 89
## ClinVar version 201907
## sift version sift5.2.2
## genebuild version 2014-07
## gnomAD version r2.1
## Column descriptions:
## Uploaded_variation : Identifier of uploaded variant
## Location : Location of variant in standard coordinate format (chr:start or chr:start-end)
## Allele : The variant allele used to calculate the consequence
## Gene : Stable ID of affected gene
## Feature : Stable ID of feature
## Feature_type : Type of feature - Transcript, RegulatoryFeature or MotifFeature
## Consequence : Consequence type
## cDNA_position : Relative position of base pair in cDNA sequence
## CDS_position : Relative position of base pair in coding sequence
## Protein_position : Relative position of amino acid in protein
## Amino_acids : Reference and variant amino acids
## Codons : Reference and variant codon sequence
## Existing_variation : Identifier(s) of co-located known variants
## Extra column keys:
## IMPACT : Subjective impact classification of consequence type
## DISTANCE : Shortest distance from variant to transcript
## STRAND : Strand of the feature (1/-1)
## FLAGS : Transcript quality flags
## VARIANT_CLASS : SO variant class
## SYMBOL : Gene symbol (e.g. HGNC)
## SYMBOL_SOURCE : Source of gene symbol
## HGNC_ID : Stable identifer of HGNC gene symbol
## BIOTYPE : Biotype of transcript or regulatory feature
## CANONICAL : Indicates if transcript is canonical for this gene
## MANE : MANE (Matched Annotation by NCBI and EMBL-EBI) Transcript
## TSL : Transcript support level
## APPRIS : Annotates alternatively spliced transcripts as primary or alternate based on a range of computational methods
## CCDS : Indicates if transcript is a CCDS transcript
## ENSP : Protein identifer
## SWISSPROT : UniProtKB/Swiss-Prot accession
## TREMBL : UniProtKB/TrEMBL accession
## UNIPARC : UniParc accession
## GENE_PHENO : Indicates if gene is associated with a phenotype, disease or trait
## SIFT : SIFT prediction and/or score
## PolyPhen : PolyPhen prediction and/or score
## EXON : Exon number(s) / total
## INTRON : Intron number(s) / total
## DOMAINS : The source and identifer of any overlapping protein domains
## miRNA : SO terms of overlapped miRNA secondary structure feature(s)
## HGVSc : HGVS coding sequence name
## HGVSp : HGVS protein sequence name
## HGVS_OFFSET : Indicates by how many bases the HGVS notations for this variant have been shifted
## AF : Frequency of existing variant in 1000 Genomes combined population
## AFR_AF : Frequency of existing variant in 1000 Genomes combined African population
## AMR_AF : Frequency of existing variant in 1000 Genomes combined American population
## EAS_AF : Frequency of existing variant in 1000 Genomes combined East Asian population
## EUR_AF : Frequency of existing variant in 1000 Genomes combined European population
## SAS_AF : Frequency of existing variant in 1000 Genomes combined South Asian population
## AA_AF : Frequency of existing variant in NHLBI-ESP African American population
## EA_AF : Frequency of existing variant in NHLBI-ESP European American population
## gnomAD_AF : Frequency of existing variant in gnomAD exomes combined population
## gnomAD_AFR_AF : Frequency of existing variant in gnomAD exomes African/American population
## gnomAD_AMR_AF : Frequency of existing variant in gnomAD exomes American population
## gnomAD_ASJ_AF : Frequency of existing variant in gnomAD exomes Ashkenazi Jewish population
## gnomAD_EAS_AF : Frequency of existing variant in gnomAD exomes East Asian population
## gnomAD_FIN_AF : Frequency of existing variant in gnomAD exomes Finnish population
## gnomAD_NFE_AF : Frequency of existing variant in gnomAD exomes Non-Finnish European population
## gnomAD_OTH_AF : Frequency of existing variant in gnomAD exomes other combined populations
## gnomAD_SAS_AF : Frequency of existing variant in gnomAD exomes South Asian population
## MAX_AF : Maximum observed allele frequency in 1000 Genomes, ESP and ExAC/gnomAD
## MAX_AF_POPS : Populations in which maximum allele frequency was observed
## CLIN_SIG : ClinVar clinical significance of the dbSNP variant
## SOMATIC : Somatic status of existing variant
## PHENO : Indicates if existing variant(s) is associated with a phenotype, disease or trait; multiple values correspond to multiple variants
## PUBMED : Pubmed ID(s) of publications that cite existing variant
## MOTIF_NAME : The source and identifier of a transcription factor binding profile (TFBP) aligned at this position
## MOTIF_POS : The relative position of the variation in the aligned TFBP
## HIGH_INF_POS : A flag indicating if the variant falls in a high information position of the TFBP
## MOTIF_SCORE_CHANGE : The difference in motif score of the reference and variant sequences for the TFBP
## SV_overlap_AF : frequency of overlapping SV
## SV_overlap_PC : percent of input SV covered by reference SV
## SV_overlap_name : name of overlapping SV
#Uploaded_variation	Location	Allele	Gene	Feature	Feature_type	Consequence	cDNA_position	CDS_position	Protein_position	Amino_acids	Codons	Existing_variation	Extra
TwoEndPlaced_1	10:131044570	insertion	-	-	-	intergenic_variant	-	-	-	-	-	-	IMPACT=MODIFIER;VARIANT_CLASS=insertion
TwoEndPlaced_1	10:131044572	insertion	-	-	-	intergenic_variant	-	-	-	-	-	-	IMPACT=MODIFIER;VARIANT_CLASS=insertion
TwoEndPlaced_2	20:58519953	insertion	ENSG00000198768	ENST00000371149	Transcript	upstream_gene_variant	-	-	-	-	-	-	IMPACT=MODIFIER;DISTANCE=4554;STRAND=-1;VARIANT_CLASS=insertion;SYMBOL=APCDD1L;SYMBOL_SOURCE=HGNC;HGNC_ID=HGNC:26892;BIOTYPE=protein_coding;CANONICAL=YES;MANE=NM_153360.3;TSL=1;APPRIS=P1;CCDS=CCDS13467.1;ENSP=ENSP00000360191;SWISSPROT=Q8NCL9;UNIPARC=UPI000006F69F
TwoEndPlaced_2	20:58519953	insertion	ENSG00000231290	ENST00000420279	Transcript	intron_variant,non_coding_transcript_variant,feature_elongation	-	-	-	-	-	-	IMPACT=MODIFIER;STRAND=1;VARIANT_CLASS=insertion;SYMBOL=APCDD1L-DT;SYMBOL_SOURCE=HGNC;HGNC_ID=HGNC:27152;BIOTYPE=lncRNA;TSL=5;INTRON=2/4;OverlapBP=1;OverlapPC=0.00
TwoEndPlaced_2	20:58519953	insertion	ENSG00000231290	ENST00000424205	Transcript	upstream_gene_variant	-	-	-	-	-	-	IMPACT=MODIFIER;DISTANCE=3207;STRAND=1;VARIANT_CLASS=insertion;SYMBOL=APCDD1L-DT;SYMBOL_SOURCE=HGNC;HGNC_ID=HGNC:27152;BIOTYPE=lncRNA;TSL=2
TwoEndPlaced_2	20:58519953	insertion	ENSG00000198768	ENST00000425773	Transcript	upstream_gene_variant	-	-	-	-	-	-	IMPACT=MODIFIER;DISTANCE=4822;STRAND=-1;FLAGS=cds_end_NF;VARIANT_CLASS=insertion;SYMBOL=APCDD1L;SYMBOL_SOURCE=HGNC;HGNC_ID=HGNC:26892;BIOTYPE=protein_coding;TSL=5;ENSP=ENSP00000396856;TREMBL=A2A2P3;UNIPARC=UPI0000E5A366
TwoEndPlaced_2	20:58519953	insertion	ENSG00000231290	ENST00000427140	Transcript	intron_variant,non_coding_transcript_variant,feature_elongation	-	-	-	-	-	-	IMPACT=MODIFIER;STRAND=1;VARIANT_CLASS=insertion;SYMBOL=APCDD1L-DT;SYMBOL_SOURCE=HGNC;HGNC_ID=HGNC:27152;BIOTYPE=lncRNA;TSL=2;INTRON=2/6;OverlapBP=1;OverlapPC=0.00
TwoEndPlaced_2	20:58519953	insertion	ENSG00000231290	ENST00000427794	Transcript	intron_variant,non_coding_transcript_variant,feature_elongation	-	-	-	-	-	-	IMPACT=MODIFIER;STRAND=1;VARIANT_CLASS=insertion;SYMBOL=APCDD1L-DT;SYMBOL_SOURCE=HGNC;HGNC_ID=HGNC:27152;BIOTYPE=lncRNA;TSL=3;INTRON=2/2;OverlapBP=1;OverlapPC=0.01
TwoEndPlaced_2	20:58519953	insertion	ENSG00000231290	ENST00000439558	Transcript	intron_variant,non_coding_transcript_variant,feature_elongation	-	-	-	-	-	-	IMPACT=MODIFIER;STRAND=1;VARIANT_CLASS=insertion;SYMBOL=APCDD1L-DT;SYMBOL_SOURCE=HGNC;HGNC_ID=HGNC:27152;BIOTYPE=lncRNA;TSL=5;INTRON=2/3;OverlapBP=1;OverlapPC=0.00
TwoEndPlaced_2	20:58519953	insertion	ENSG00000231290	ENST00000445984	Transcript	intron_variant,non_coding_transcript_variant,feature_elongation	-	-	-	-	-	-	IMPACT=MODIFIER;STRAND=1;VARIANT_CLASS=insertion;SYMBOL=APCDD1L-DT;SYMBOL_SOURCE=HGNC;HGNC_ID=HGNC:27152;BIOTYPE=lncRNA;TSL=3;INTRON=2/3;OverlapBP=1;OverlapPC=0.01
TwoEndPlaced_2	20:58519953	insertion	ENSG00000231290	ENST00000447767	Transcript	intron_variant,non_coding_transcript_variant,feature_elongation	-	-	-	-	-	-	IMPACT=MODIFIER;STRAND=1;VARIANT_CLASS=insertion;SYMBOL=APCDD1L-DT;SYMBOL_SOURCE=HGNC;HGNC_ID=HGNC:27152;BIOTYPE=retained_intron;CANONICAL=YES;TSL=2;INTRON=1/2;OverlapBP=1;OverlapPC=0.01
TwoEndPlaced_2	20:58519953	insertion	ENSG00000231290	ENST00000448374	Transcript	intron_variant,non_coding_transcript_variant,feature_elongation	-	-	-	-	-	-	IMPACT=MODIFIER;STRAND=1;VARIANT_CLASS=insertion;SYMBOL=APCDD1L-DT;SYMBOL_SOURCE=HGNC;HGNC_ID=HGNC:27152;BIOTYPE=lncRNA;TSL=4;INTRON=1/3;OverlapBP=1;OverlapPC=0.01
TwoEndPlaced_2	20:58519953	insertion	ENSG00000231290	ENST00000661476	Transcript	intron_variant,non_coding_transcript_variant,feature_elongation	-	-	-	-	-	-	IMPACT=MODIFIER;STRAND=1;VARIANT_CLASS=insertion;SYMBOL=APCDD1L-DT;SYMBOL_SOURCE=HGNC;HGNC_ID=HGNC:27152;BIOTYPE=lncRNA;INTRON=1/3;OverlapBP=1;OverlapPC=0.00
TwoEndPlaced_2	20:58520044	insertion	ENSG00000198768	ENST00000371149	Transcript	upstream_gene_variant	-	-	-	-	-	-	IMPACT=MODIFIER;DISTANCE=4645;STRAND=-1;VARIANT_CLASS=insertion;SYMBOL=APCDD1L;SYMBOL_SOURCE=HGNC;HGNC_ID=HGNC:26892;BIOTYPE=protein_coding;CANONICAL=YES;MANE=NM_153360.3;TSL=1;APPRIS=P1;CCDS=CCDS13467.1;ENSP=ENSP00000360191;SWISSPROT=Q8NCL9;UNIPARC=UPI000006F69F
TwoEndPlaced_2	20:58520044	insertion	ENSG00000231290	ENST00000420279	Transcript	intron_variant,non_coding_transcript_variant,feature_elongation	-	-	-	-	-	-	IMPACT=MODIFIER;STRAND=1;VARIANT_CLASS=insertion;SYMBOL=APCDD1L-DT;SYMBOL_SOURCE=HGNC;HGNC_ID=HGNC:27152;BIOTYPE=lncRNA;TSL=5;INTRON=2/4;OverlapBP=1;OverlapPC=0.00
TwoEndPlaced_2	20:58520044	insertion	ENSG00000231290	ENST00000424205	Transcript	upstream_gene_variant	-	-	-	-	-	-	IMPACT=MODIFIER;DISTANCE=3116;STRAND=1;VARIANT_CLASS=insertion;SYMBOL=APCDD1L-DT;SYMBOL_SOURCE=HGNC;HGNC_ID=HGNC:27152;BIOTYPE=lncRNA;TSL=2
TwoEndPlaced_2	20:58520044	insertion	ENSG00000198768	ENST00000425773	Transcript	upstream_gene_variant	-	-	-	-	-	-	IMPACT=MODIFIER;DISTANCE=4913;STRAND=-1;FLAGS=cds_end_NF;VARIANT_CLASS=insertion;SYMBOL=APCDD1L;SYMBOL_SOURCE=HGNC;HGNC_ID=HGNC:26892;BIOTYPE=protein_coding;TSL=5;ENSP=ENSP00000396856;TREMBL=A2A2P3;UNIPARC=UPI0000E5A366
TwoEndPlaced_2	20:58520044	insertion	ENSG00000231290	ENST00000427140	Transcript	intron_variant,non_coding_transcript_variant,feature_elongation	-	-	-	-	-	-	IMPACT=MODIFIER;STRAND=1;VARIANT_CLASS=insertion;SYMBOL=APCDD1L-DT;SYMBOL_SOURCE=HGNC;HGNC_ID=HGNC:27152;BIOTYPE=lncRNA;TSL=2;INTRON=2/6;OverlapBP=1;OverlapPC=0.00
TwoEndPlaced_2	20:58520044	insertion	ENSG00000231290	ENST00000427794	Transcript	intron_variant,non_coding_transcript_variant,feature_elongation	-	-	-	-	-	-	IMPACT=MODIFIER;STRAND=1;VARIANT_CLASS=insertion;SYMBOL=APCDD1L-DT;SYMBOL_SOURCE=HGNC;HGNC_ID=HGNC:27152;BIOTYPE=lncRNA;TSL=3;INTRON=2/2;OverlapBP=1;OverlapPC=0.01
TwoEndPlaced_2	20:58520044	insertion	ENSG00000231290	ENST00000439558	Transcript	intron_variant,non_coding_transcript_variant,feature_elongation	-	-	-	-	-	-	IMPACT=MODIFIER;STRAND=1;VARIANT_CLASS=insertion;SYMBOL=APCDD1L-DT;SYMBOL_SOURCE=HGNC;HGNC_ID=HGNC:27152;BIOTYPE=lncRNA;TSL=5;INTRON=2/3;OverlapBP=1;OverlapPC=0.00
TwoEndPlaced_2	20:58520044	insertion	ENSG00000231290	ENST00000445984	Transcript	intron_variant,non_coding_transcript_variant,feature_elongation	-	-	-	-	-	-	IMPACT=MODIFIER;STRAND=1;VARIANT_CLASS=insertion;SYMBOL=APCDD1L-DT;SYMBOL_SOURCE=HGNC;HGNC_ID=HGNC:27152;BIOTYPE=lncRNA;TSL=3;INTRON=2/3;OverlapBP=1;OverlapPC=0.01
TwoEndPlaced_2	20:58520044	insertion	ENSG00000231290	ENST00000447767	Transcript	intron_variant,non_coding_transcript_variant,feature_elongation	-	-	-	-	-	-	IMPACT=MODIFIER;STRAND=1;VARIANT_CLASS=insertion;SYMBOL=APCDD1L-DT;SYMBOL_SOURCE=HGNC;HGNC_ID=HGNC:27152;BIOTYPE=retained_intron;CANONICAL=YES;TSL=2;INTRON=1/2;OverlapBP=1;OverlapPC=0.01
TwoEndPlaced_2	20:58520044	insertion	ENSG00000231290	ENST00000448374	Transcript	intron_variant,non_coding_transcript_variant,feature_elongation	-	-	-	-	-	-	IMPACT=MODIFIER;STRAND=1;VARIANT_CLASS=insertion;SYMBOL=APCDD1L-DT;SYMBOL_SOURCE=HGNC;HGNC_ID=HGNC:27152;BIOTYPE=lncRNA;TSL=4;INTRON=1/3;OverlapBP=1;OverlapPC=0.01
TwoEndPlaced_2	20:58520044	insertion	ENSG00000231290	ENST00000661476	Transcript	intron_variant,non_coding_transcript_variant,feature_elongation	-	-	-	-	-	-	IMPACT=MODIFIER;STRAND=1;VARIANT_CLASS=insertion;SYMBOL=APCDD1L-DT;SYMBOL_SOURCE=HGNC;HGNC_ID=HGNC:27152;BIOTYPE=lncRNA;INTRON=1/3;OverlapBP=1;OverlapPC=0.00
TwoEndPlaced_3	X:140723716	insertion	ENSG00000203930	ENST00000498732	Transcript	intron_variant,non_coding_transcript_variant,feature_elongation	-	-	-	-	-	-	IMPACT=MODIFIER;STRAND=1;VARIANT_CLASS=insertion;SYMBOL=LINC00632;SYMBOL_SOURCE=HGNC;HGNC_ID=HGNC:27865;BIOTYPE=lncRNA;TSL=3;INTRON=2/4;OverlapBP=1;OverlapPC=0.00;SV_overlap_AF=0.00211921,0.0015894,0.00529801;SV_overlap_PC=100,100;SV_overlap_name=DUP_gs.X_CNV_X_140667978_140774647,UW_VH_14239
TwoEndPlaced_3	X:140723716	insertion	ENSG00000203930	ENST00000602830	Transcript	intron_variant,non_coding_transcript_variant,feature_elongation	-	-	-	-	-	-	IMPACT=MODIFIER;STRAND=1;VARIANT_CLASS=insertion;SYMBOL=LINC00632;SYMBOL_SOURCE=HGNC;HGNC_ID=HGNC:27865;BIOTYPE=lncRNA;TSL=4;INTRON=1/3;OverlapBP=1;OverlapPC=0.00;SV_overlap_AF=0.00211921,0.0015894,0.00529801;SV_overlap_PC=100,100;SV_overlap_name=DUP_gs.X_CNV_X_140667978_140774647,UW_VH_14239
TwoEndPlaced_3	X:140723716	insertion	ENSG00000203930	ENST00000607004	Transcript	intron_variant,non_coding_transcript_variant,feature_elongation	-	-	-	-	-	-	IMPACT=MODIFIER;STRAND=1;VARIANT_CLASS=insertion;SYMBOL=LINC00632;SYMBOL_SOURCE=HGNC;HGNC_ID=HGNC:27865;BIOTYPE=lncRNA;TSL=2;INTRON=2/4;OverlapBP=1;OverlapPC=0.00;SV_overlap_AF=0.00211921,0.0015894,0.00529801;SV_overlap_PC=100,100;SV_overlap_name=DUP_gs.X_CNV_X_140667978_140774647,UW_VH_14239
TwoEndPlaced_3	X:140723716	insertion	ENSG00000203930	ENST00000647949	Transcript	intron_variant,non_coding_transcript_variant,feature_elongation	-	-	-	-	-	-	IMPACT=MODIFIER;STRAND=1;VARIANT_CLASS=insertion;SYMBOL=LINC00632;SYMBOL_SOURCE=HGNC;HGNC_ID=HGNC:27865;BIOTYPE=lncRNA;INTRON=2/2;OverlapBP=1;OverlapPC=0.00;SV_overlap_AF=0.00211921,0.0015894,0.00529801;SV_overlap_PC=100,100;SV_overlap_name=DUP_gs.X_CNV_X_140667978_140774647,UW_VH_14239
TwoEndPlaced_3	X:140723716	insertion	ENSG00000203930	ENST00000648186	Transcript	intron_variant,non_coding_transcript_variant,feature_elongation	-	-	-	-	-	-	IMPACT=MODIFIER;STRAND=1;VARIANT_CLASS=insertion;SYMBOL=LINC00632;SYMBOL_SOURCE=HGNC;HGNC_ID=HGNC:27865;BIOTYPE=lncRNA;INTRON=2/4;OverlapBP=1;OverlapPC=0.00;SV_overlap_AF=0.00211921,0.0015894,0.00529801;SV_overlap_PC=100,100;SV_overlap_name=DUP_gs.X_CNV_X_140667978_140774647,UW_VH_14239
TwoEndPlaced_3	X:140723716	insertion	ENSG00000203930	ENST00000648200	Transcript	intron_variant,non_coding_transcript_variant,feature_elongation	-	-	-	-	-	-	IMPACT=MODIFIER;STRAND=1;VARIANT_CLASS=insertion;SYMBOL=LINC00632;SYMBOL_SOURCE=HGNC;HGNC_ID=HGNC:27865;BIOTYPE=lncRNA;CANONICAL=YES;INTRON=2/4;OverlapBP=1;OverlapPC=0.00;SV_overlap_AF=0.00211921,0.0015894,0.00529801;SV_overlap_PC=100,100;SV_overlap_name=DUP_gs.X_CNV_X_140667978_140774647,UW_VH_14239
TwoEndPlaced_3	X:140723716	insertion	ENSG00000203930	ENST00000648508	Transcript	intron_variant,non_coding_transcript_variant,feature_elongation	-	-	-	-	-	-	IMPACT=MODIFIER;STRAND=1;VARIANT_CLASS=insertion;SYMBOL=LINC00632;SYMBOL_SOURCE=HGNC;HGNC_ID=HGNC:27865;BIOTYPE=lncRNA;INTRON=2/3;OverlapBP=1;OverlapPC=0.00;SV_overlap_AF=0.00211921,0.0015894,0.00529801;SV_overlap_PC=100,100;SV_overlap_name=DUP_gs.X_CNV_X_140667978_140774647,UW_VH_14239
TwoEndPlaced_3	X:140723716	insertion	ENSG00000203930	ENST00000648876	Transcript	intron_variant,non_coding_transcript_variant,feature_elongation	-	-	-	-	-	-	IMPACT=MODIFIER;STRAND=1;VARIANT_CLASS=insertion;SYMBOL=LINC00632;SYMBOL_SOURCE=HGNC;HGNC_ID=HGNC:27865;BIOTYPE=lncRNA;INTRON=2/2;OverlapBP=1;OverlapPC=0.00;SV_overlap_AF=0.00211921,0.0015894,0.00529801;SV_overlap_PC=100,100;SV_overlap_name=DUP_gs.X_CNV_X_140667978_140774647,UW_VH_14239
TwoEndPlaced_3	X:140723716	insertion	ENSG00000203930	ENST00000649160	Transcript	intron_variant,non_coding_transcript_variant,feature_elongation	-	-	-	-	-	-	IMPACT=MODIFIER;STRAND=1;VARIANT_CLASS=insertion;SYMBOL=LINC00632;SYMBOL_SOURCE=HGNC;HGNC_ID=HGNC:27865;BIOTYPE=lncRNA;INTRON=3/4;OverlapBP=1;OverlapPC=0.00;SV_overlap_AF=0.00211921,0.0015894,0.00529801;SV_overlap_PC=100,100;SV_overlap_name=DUP_gs.X_CNV_X_140667978_140774647,UW_VH_14239
TwoEndPlaced_3	X:140723716	insertion	ENSG00000203930	ENST00000649192	Transcript	intron_variant,non_coding_transcript_variant,feature_elongation	-	-	-	-	-	-	IMPACT=MODIFIER;STRAND=1;VARIANT_CLASS=insertion;SYMBOL=LINC00632;SYMBOL_SOURCE=HGNC;HGNC_ID=HGNC:27865;BIOTYPE=lncRNA;INTRON=3/5;OverlapBP=1;OverlapPC=0.00;SV_overlap_AF=0.00211921,0.0015894,0.00529801;SV_overlap_PC=100,100;SV_overlap_name=DUP_gs.X_CNV_X_140667978_140774647,UW_VH_14239
TwoEndPlaced_3	X:140723716	insertion	ENSG00000203930	ENST00000649329	Transcript	intron_variant,non_coding_transcript_variant,feature_elongation	-	-	-	-	-	-	IMPACT=MODIFIER;STRAND=1;VARIANT_CLASS=insertion;SYMBOL=LINC00632;SYMBOL_SOURCE=HGNC;HGNC_ID=HGNC:27865;BIOTYPE=lncRNA;INTRON=2/4;OverlapBP=1;OverlapPC=0.00;SV_overlap_AF=0.00211921,0.0015894,0.00529801;SV_overlap_PC=100,100;SV_overlap_name=DUP_gs.X_CNV_X_140667978_140774647,UW_VH_14239
TwoEndPlaced_3	X:140723716	insertion	ENSG00000203930	ENST00000649335	Transcript	intron_variant,non_coding_transcript_variant,feature_elongation	-	-	-	-	-	-	IMPACT=MODIFIER;STRAND=1;VARIANT_CLASS=insertion;SYMBOL=LINC00632;SYMBOL_SOURCE=HGNC;HGNC_ID=HGNC:27865;BIOTYPE=lncRNA;INTRON=3/4;OverlapBP=1;OverlapPC=0.00;SV_overlap_AF=0.00211921,0.0015894,0.00529801;SV_overlap_PC=100,100;SV_overlap_name=DUP_gs.X_CNV_X_140667978_140774647,UW_VH_14239
TwoEndPlaced_3	X:140723716	insertion	ENSG00000203930	ENST00000649535	Transcript	intron_variant,non_coding_transcript_variant,feature_elongation	-	-	-	-	-	-	IMPACT=MODIFIER;STRAND=1;VARIANT_CLASS=insertion;SYMBOL=LINC00632;SYMBOL_SOURCE=HGNC;HGNC_ID=HGNC:27865;BIOTYPE=lncRNA;INTRON=1/2;OverlapBP=1;OverlapPC=0.00;SV_overlap_AF=0.00211921,0.0015894,0.00529801;SV_overlap_PC=100,100;SV_overlap_name=DUP_gs.X_CNV_X_140667978_140774647,UW_VH_14239
TwoEndPlaced_3	X:140723716	insertion	ENSG00000203930	ENST00000650090	Transcript	intron_variant,non_coding_transcript_variant,feature_elongation	-	-	-	-	-	-	IMPACT=MODIFIER;STRAND=1;VARIANT_CLASS=insertion;SYMBOL=LINC00632;SYMBOL_SOURCE=HGNC;HGNC_ID=HGNC:27865;BIOTYPE=lncRNA;INTRON=2/4;OverlapBP=1;OverlapPC=0.00;SV_overlap_AF=0.00211921,0.0015894,0.00529801;SV_overlap_PC=100,100;SV_overlap_name=DUP_gs.X_CNV_X_140667978_140774647,UW_VH_14239
TwoEndPlaced_3	X:140723716	insertion	ENSG00000203930	ENST00000650128	Transcript	intron_variant,non_coding_transcript_variant,feature_elongation	-	-	-	-	-	-	IMPACT=MODIFIER;STRAND=1;VARIANT_CLASS=insertion;SYMBOL=LINC00632;SYMBOL_SOURCE=HGNC;HGNC_ID=HGNC:27865;BIOTYPE=lncRNA;INTRON=2/4;OverlapBP=1;OverlapPC=0.00;SV_overlap_AF=0.00211921,0.0015894,0.00529801;SV_overlap_PC=100,100;SV_overlap_name=DUP_gs.X_CNV_X_140667978_140774647,UW_VH_14239
TwoEndPlaced_3	X:140723716	insertion	ENSG00000203930	ENST00000650158	Transcript	intron_variant,non_coding_transcript_variant,feature_elongation	-	-	-	-	-	-	IMPACT=MODIFIER;STRAND=1;VARIANT_CLASS=insertion;SYMBOL=LINC00632;SYMBOL_SOURCE=HGNC;HGNC_ID=HGNC:27865;BIOTYPE=lncRNA;INTRON=1/2;OverlapBP=1;OverlapPC=0.00;SV_overlap_AF=0.00211921,0.0015894,0.00529801;SV_overlap_PC=100,100;SV_overlap_name=DUP_gs.X_CNV_X_140667978_140774647,UW_VH_14239
TwoEndPlaced_3	X:140723716	insertion	ENSG00000203930	ENST00000650626	Transcript	intron_variant,non_coding_transcript_variant,feature_elongation	-	-	-	-	-	-	IMPACT=MODIFIER;STRAND=1;VARIANT_CLASS=insertion;SYMBOL=LINC00632;SYMBOL_SOURCE=HGNC;HGNC_ID=HGNC:27865;BIOTYPE=lncRNA;INTRON=3/5;OverlapBP=1;OverlapPC=0.00;SV_overlap_AF=0.00211921,0.0015894,0.00529801;SV_overlap_PC=100,100;SV_overlap_name=DUP_gs.X_CNV_X_140667978_140774647,UW_VH_14239
TwoEndPlaced_3	X:140723716	insertion	ENSG00000203930	ENST00000659304	Transcript	intron_variant,non_coding_transcript_variant,feature_elongation	-	-	-	-	-	-	IMPACT=MODIFIER;STRAND=1;VARIANT_CLASS=insertion;SYMBOL=LINC00632;SYMBOL_SOURCE=HGNC;HGNC_ID=HGNC:27865;BIOTYPE=lncRNA;INTRON=3/6;OverlapBP=1;OverlapPC=0.00;SV_overlap_AF=0.00211921,0.0015894,0.00529801;SV_overlap_PC=100,100;SV_overlap_name=DUP_gs.X_CNV_X_140667978_140774647,UW_VH_14239
TwoEndPlaced_3	X:140723716	insertion	ENSG00000203930	ENST00000660897	Transcript	intron_variant,non_coding_transcript_variant,feature_elongation	-	-	-	-	-	-	IMPACT=MODIFIER;STRAND=1;VARIANT_CLASS=insertion;SYMBOL=LINC00632;SYMBOL_SOURCE=HGNC;HGNC_ID=HGNC:27865;BIOTYPE=lncRNA;INTRON=2/3;OverlapBP=1;OverlapPC=0.00;SV_overlap_AF=0.00211921,0.0015894,0.00529801;SV_overlap_PC=100,100;SV_overlap_name=DUP_gs.X_CNV_X_140667978_140774647,UW_VH_14239
TwoEndPlaced_3	X:140723730	insertion	ENSG00000203930	ENST00000498732	Transcript	intron_variant,non_coding_transcript_variant,feature_elongation	-	-	-	-	-	-	IMPACT=MODIFIER;STRAND=1;VARIANT_CLASS=insertion;SYMBOL=LINC00632;SYMBOL_SOURCE=HGNC;HGNC_ID=HGNC:27865;BIOTYPE=lncRNA;TSL=3;INTRON=2/4;OverlapBP=1;OverlapPC=0.00;SV_overlap_AF=0.00211921,0.0015894,0.00529801;SV_overlap_PC=100,100;SV_overlap_name=DUP_gs.X_CNV_X_140667978_140774647,UW_VH_14239
TwoEndPlaced_3	X:140723730	insertion	ENSG00000203930	ENST00000602830	Transcript	intron_variant,non_coding_transcript_variant,feature_elongation	-	-	-	-	-	-	IMPACT=MODIFIER;STRAND=1;VARIANT_CLASS=insertion;SYMBOL=LINC00632;SYMBOL_SOURCE=HGNC;HGNC_ID=HGNC:27865;BIOTYPE=lncRNA;TSL=4;INTRON=1/3;OverlapBP=1;OverlapPC=0.00;SV_overlap_AF=0.00211921,0.0015894,0.00529801;SV_overlap_PC=100,100;SV_overlap_name=DUP_gs.X_CNV_X_140667978_140774647,UW_VH_14239
TwoEndPlaced_3	X:140723730	insertion	ENSG00000203930	ENST00000607004	Transcript	intron_variant,non_coding_transcript_variant,feature_elongation	-	-	-	-	-	-	IMPACT=MODIFIER;STRAND=1;VARIANT_CLASS=insertion;SYMBOL=LINC00632;SYMBOL_SOURCE=HGNC;HGNC_ID=HGNC:27865;BIOTYPE=lncRNA;TSL=2;INTRON=2/4;OverlapBP=1;OverlapPC=0.00;SV_overlap_AF=0.00211921,0.0015894,0.00529801;SV_overlap_PC=100,100;SV_overlap_name=DUP_gs.X_CNV_X_140667978_140774647,UW_VH_14239
TwoEndPlaced_3	X:140723730	insertion	ENSG00000203930	ENST00000647949	Transcript	intron_variant,non_coding_transcript_variant,feature_elongation	-	-	-	-	-	-	IMPACT=MODIFIER;STRAND=1;VARIANT_CLASS=insertion;SYMBOL=LINC00632;SYMBOL_SOURCE=HGNC;HGNC_ID=HGNC:27865;BIOTYPE=lncRNA;INTRON=2/2;OverlapBP=1;OverlapPC=0.00;SV_overlap_AF=0.00211921,0.0015894,0.00529801;SV_overlap_PC=100,100;SV_overlap_name=DUP_gs.X_CNV_X_140667978_140774647,UW_VH_14239
TwoEndPlaced_3	X:140723730	insertion	ENSG00000203930	ENST00000648186	Transcript	intron_variant,non_coding_transcript_variant,feature_elongation	-	-	-	-	-	-	IMPACT=MODIFIER;STRAND=1;VARIANT_CLASS=insertion;SYMBOL=LINC00632;SYMBOL_SOURCE=HGNC;HGNC_ID=HGNC:27865;BIOTYPE=lncRNA;INTRON=2/4;OverlapBP=1;OverlapPC=0.00;SV_overlap_AF=0.00211921,0.0015894,0.00529801;SV_overlap_PC=100,100;SV_overlap_name=DUP_gs.X_CNV_X_140667978_140774647,UW_VH_14239
TwoEndPlaced_3	X:140723730	insertion	ENSG00000203930	ENST00000648200	Transcript	intron_variant,non_coding_transcript_variant,feature_elongation	-	-	-	-	-	-	IMPACT=MODIFIER;STRAND=1;VARIANT_CLASS=insertion;SYMBOL=LINC00632;SYMBOL_SOURCE=HGNC;HGNC_ID=HGNC:27865;BIOTYPE=lncRNA;CANONICAL=YES;INTRON=2/4;OverlapBP=1;OverlapPC=0.00;SV_overlap_AF=0.00211921,0.0015894,0.00529801;SV_overlap_PC=100,100;SV_overlap_name=DUP_gs.X_CNV_X_140667978_140774647,UW_VH_14239
TwoEndPlaced_3	X:140723730	insertion	ENSG00000203930	ENST00000648508	Transcript	intron_variant,non_coding_transcript_variant,feature_elongation	-	-	-	-	-	-	IMPACT=MODIFIER;STRAND=1;VARIANT_CLASS=insertion;SYMBOL=LINC00632;SYMBOL_SOURCE=HGNC;HGNC_ID=HGNC:27865;BIOTYPE=lncRNA;INTRON=2/3;OverlapBP=1;OverlapPC=0.00;SV_overlap_AF=0.00211921,0.0015894,0.00529801;SV_overlap_PC=100,100;SV_overlap_name=DUP_gs.X_CNV_X_140667978_140774647,UW_VH_14239
TwoEndPlaced_3	X:140723730	insertion	ENSG00000203930	ENST00000648876	Transcript	intron_variant,non_coding_transcript_variant,feature_elongation	-	-	-	-	-	-	IMPACT=MODIFIER;STRAND=1;VARIANT_CLASS=insertion;SYMBOL=LINC00632;SYMBOL_SOURCE=HGNC;HGNC_ID=HGNC:27865;BIOTYPE=lncRNA;INTRON=2/2;OverlapBP=1;OverlapPC=0.00;SV_overlap_AF=0.00211921,0.0015894,0.00529801;SV_overlap_PC=100,100;SV_overlap_name=DUP_gs.X_CNV_X_140667978_140774647,UW_VH_14239
TwoEndPlaced_3	X:140723730	insertion	ENSG00000203930	ENST00000649160	Transcript	intron_variant,non_coding_transcript_variant,feature_elongation	-	-	-	-	-	-	IMPACT=MODIFIER;STRAND=1;VARIANT_CLASS=insertion;SYMBOL=LINC00632;SYMBOL_SOURCE=HGNC;HGNC_ID=HGNC:27865;BIOTYPE=lncRNA;INTRON=3/4;OverlapBP=1;OverlapPC=0.00;SV_overlap_AF=0.00211921,0.0015894,0.00529801;SV_overlap_PC=100,100;SV_overlap_name=DUP_gs.X_CNV_X_140667978_140774647,UW_VH_14239
TwoEndPlaced_3	X:140723730	insertion	ENSG00000203930	ENST00000649192	Transcript	intron_variant,non_coding_transcript_variant,feature_elongation	-	-	-	-	-	-	IMPACT=MODIFIER;STRAND=1;VARIANT_CLASS=insertion;SYMBOL=LINC00632;SYMBOL_SOURCE=HGNC;HGNC_ID=HGNC:27865;BIOTYPE=lncRNA;INTRON=3/5;OverlapBP=1;OverlapPC=0.00;SV_overlap_AF=0.00211921,0.0015894,0.00529801;SV_overlap_PC=100,100;SV_overlap_name=DUP_gs.X_CNV_X_140667978_140774647,UW_VH_14239
TwoEndPlaced_3	X:140723730	insertion	ENSG00000203930	ENST00000649329	Transcript	intron_variant,non_coding_transcript_variant,feature_elongation	-	-	-	-	-	-	IMPACT=MODIFIER;STRAND=1;VARIANT_CLASS=insertion;SYMBOL=LINC00632;SYMBOL_SOURCE=HGNC;HGNC_ID=HGNC:27865;BIOTYPE=lncRNA;INTRON=2/4;OverlapBP=1;OverlapPC=0.00;SV_overlap_AF=0.00211921,0.0015894,0.00529801;SV_overlap_PC=100,100;SV_overlap_name=DUP_gs.X_CNV_X_140667978_140774647,UW_VH_14239
TwoEndPlaced_3	X:140723730	insertion	ENSG00000203930	ENST00000649335	Transcript	intron_variant,non_coding_transcript_variant,feature_elongation	-	-	-	-	-	-	IMPACT=MODIFIER;STRAND=1;VARIANT_CLASS=insertion;SYMBOL=LINC00632;SYMBOL_SOURCE=HGNC;HGNC_ID=HGNC:27865;BIOTYPE=lncRNA;INTRON=3/4;OverlapBP=1;OverlapPC=0.00;SV_overlap_AF=0.00211921,0.0015894,0.00529801;SV_overlap_PC=100,100;SV_overlap_name=DUP_gs.X_CNV_X_140667978_140774647,UW_VH_14239
TwoEndPlaced_3	X:140723730	insertion	ENSG00000203930	ENST00000649535	Transcript	intron_variant,non_coding_transcript_variant,feature_elongation	-	-	-	-	-	-	IMPACT=MODIFIER;STRAND=1;VARIANT_CLASS=insertion;SYMBOL=LINC00632;SYMBOL_SOURCE=HGNC;HGNC_ID=HGNC:27865;BIOTYPE=lncRNA;INTRON=1/2;OverlapBP=1;OverlapPC=0.00;SV_overlap_AF=0.00211921,0.0015894,0.00529801;SV_overlap_PC=100,100;SV_overlap_name=DUP_gs.X_CNV_X_140667978_140774647,UW_VH_14239
TwoEndPlaced_3	X:140723730	insertion	ENSG00000203930	ENST00000650090	Transcript	intron_variant,non_coding_transcript_variant,feature_elongation	-	-	-	-	-	-	IMPACT=MODIFIER;STRAND=1;VARIANT_CLASS=insertion;SYMBOL=LINC00632;SYMBOL_SOURCE=HGNC;HGNC_ID=HGNC:27865;BIOTYPE=lncRNA;INTRON=2/4;OverlapBP=1;OverlapPC=0.00;SV_overlap_AF=0.00211921,0.0015894,0.00529801;SV_overlap_PC=100,100;SV_overlap_name=DUP_gs.X_CNV_X_140667978_140774647,UW_VH_14239
TwoEndPlaced_3	X:140723730	insertion	ENSG00000203930	ENST00000650128	Transcript	intron_variant,non_coding_transcript_variant,feature_elongation	-	-	-	-	-	-	IMPACT=MODIFIER;STRAND=1;VARIANT_CLASS=insertion;SYMBOL=LINC00632;SYMBOL_SOURCE=HGNC;HGNC_ID=HGNC:27865;BIOTYPE=lncRNA;INTRON=2/4;OverlapBP=1;OverlapPC=0.00;SV_overlap_AF=0.00211921,0.0015894,0.00529801;SV_overlap_PC=100,100;SV_overlap_name=DUP_gs.X_CNV_X_140667978_140774647,UW_VH_14239
TwoEndPlaced_3	X:140723730	insertion	ENSG00000203930	ENST00000650158	Transcript	intron_variant,non_coding_transcript_variant,feature_elongation	-	-	-	-	-	-	IMPACT=MODIFIER;STRAND=1;VARIANT_CLASS=insertion;SYMBOL=LINC00632;SYMBOL_SOURCE=HGNC;HGNC_ID=HGNC:27865;BIOTYPE=lncRNA;INTRON=1/2;OverlapBP=1;OverlapPC=0.00;SV_overlap_AF=0.00211921,0.0015894,0.00529801;SV_overlap_PC=100,100;SV_overlap_name=DUP_gs.X_CNV_X_140667978_140774647,UW_VH_14239
TwoEndPlaced_3	X:140723730	insertion	ENSG00000203930	ENST00000650626	Transcript	intron_variant,non_coding_transcript_variant,feature_elongation	-	-	-	-	-	-	IMPACT=MODIFIER;STRAND=1;VARIANT_CLASS=insertion;SYMBOL=LINC00632;SYMBOL_SOURCE=HGNC;HGNC_ID=HGNC:27865;BIOTYPE=lncRNA;INTRON=3/5;OverlapBP=1;OverlapPC=0.00;SV_overlap_AF=0.00211921,0.0015894,0.00529801;SV_overlap_PC=100,100;SV_overlap_name=DUP_gs.X_CNV_X_140667978_140774647,UW_VH_14239
TwoEndPlaced_3	X:140723730	insertion	ENSG00000203930	ENST00000659304	Transcript	intron_variant,non_coding_transcript_variant,feature_elongation	-	-	-	-	-	-	IMPACT=MODIFIER;STRAND=1;VARIANT_CLASS=insertion;SYMBOL=LINC00632;SYMBOL_SOURCE=HGNC;HGNC_ID=HGNC:27865;BIOTYPE=lncRNA;INTRON=3/6;OverlapBP=1;OverlapPC=0.00;SV_overlap_AF=0.00211921,0.0015894,0.00529801;SV_overlap_PC=100,100;SV_overlap_name=DUP_gs.X_CNV_X_140667978_140774647,UW_VH_14239
TwoEndPlaced_3	X:140723730	insertion	ENSG00000203930	ENST00000660897	Transcript	intron_variant,non_coding_transcript_variant,feature_elongation	-	-	-	-	-	-	IMPACT=MODIFIER;STRAND=1;VARIANT_CLASS=insertion;SYMBOL=LINC00632;SYMBOL_SOURCE=HGNC;HGNC_ID=HGNC:27865;BIOTYPE=lncRNA;INTRON=2/3;OverlapBP=1;OverlapPC=0.00;SV_overlap_AF=0.00211921,0.0015894,0.00529801;SV_overlap_PC=100,100;SV_overlap_name=DUP_gs.X_CNV_X_140667978_140774647,UW_VH_14239
TwoEndPlaced_4	4:7131280	insertion	-	-	-	intergenic_variant	-	-	-	-	-	-	IMPACT=MODIFIER;VARIANT_CLASS=insertion;SV_overlap_AF=0.00039936;SV_overlap_PC=100;SV_overlap_name=BI_GS_DEL1_B4_P0701_32
TwoEndPlaced_4	4:7131336	insertion	-	-	-	intergenic_variant	-	-	-	-	-	-	IMPACT=MODIFIER;VARIANT_CLASS=insertion;SV_overlap_AF=0.00039936;SV_overlap_PC=100;SV_overlap_name=BI_GS_DEL1_B4_P0701_32
TwoEndPlaced_5	2:241516897	insertion	-	ENSR00001047339	RegulatoryFeature	regulatory_region_variant	-	-	-	-	-	-	IMPACT=MODIFIER;VARIANT_CLASS=insertion;OverlapBP=1;OverlapPC=0.12
TwoEndPlaced_5	2:241516897	insertion	-	-	-	intergenic_variant	-	-	-	-	-	-	IMPACT=MODIFIER;VARIANT_CLASS=insertion
TwoEndPlaced_5	2:241516954	insertion	-	ENSR00001047339	RegulatoryFeature	regulatory_region_variant	-	-	-	-	-	-	IMPACT=MODIFIER;VARIANT_CLASS=insertion;OverlapBP=1;OverlapPC=0.12
TwoEndPlaced_5	2:241516954	insertion	-	-	-	intergenic_variant	-	-	-	-	-	-	IMPACT=MODIFIER;VARIANT_CLASS=insertion
TwoEndPlaced_6	15:77699544	insertion	ENSG00000169783	ENST00000559893	Transcript	upstream_gene_variant	-	-	-	-	-	-	IMPACT=MODIFIER;DISTANCE=3049;STRAND=-1;FLAGS=cds_end_NF;VARIANT_CLASS=insertion;SYMBOL=LINGO1;SYMBOL_SOURCE=HGNC;HGNC_ID=HGNC:21205;BIOTYPE=protein_coding;TSL=4;ENSP=ENSP00000454051;TREMBL=H0YNK7;UNIPARC=UPI00022F87E6;GENE_PHENO=1
TwoEndPlaced_6	15:77699544	insertion	ENSG00000169783	ENST00000561030	Transcript	upstream_gene_variant	-	-	-	-	-	-	IMPACT=MODIFIER;DISTANCE=3396;STRAND=-1;VARIANT_CLASS=insertion;SYMBOL=LINGO1;SYMBOL_SOURCE=HGNC;HGNC_ID=HGNC:21205;BIOTYPE=protein_coding;TSL=1;APPRIS=A1;CCDS=CCDS73766.1;ENSP=ENSP00000453853;SWISSPROT=Q96FE5;UNIPARC=UPI000004C7CE;GENE_PHENO=1
TwoEndPlaced_6	15:77699544	insertion	ENSG00000169783	ENST00000561686	Transcript	intron_variant,feature_elongation	-	-	-	-	-	-	IMPACT=MODIFIER;STRAND=-1;FLAGS=cds_end_NF;VARIANT_CLASS=insertion;SYMBOL=LINGO1;SYMBOL_SOURCE=HGNC;HGNC_ID=HGNC:21205;BIOTYPE=protein_coding;TSL=3;ENSP=ENSP00000455605;TREMBL=H3BQ49;UNIPARC=UPI0003F47EF2;GENE_PHENO=1;INTRON=2/3;OverlapBP=1;OverlapPC=0.00
TwoEndPlaced_6	15:77699544	insertion	ENSG00000169783	ENST00000562933	Transcript	intron_variant,feature_elongation	-	-	-	-	-	-	IMPACT=MODIFIER;STRAND=-1;FLAGS=cds_end_NF;VARIANT_CLASS=insertion;SYMBOL=LINGO1;SYMBOL_SOURCE=HGNC;HGNC_ID=HGNC:21205;BIOTYPE=protein_coding;TSL=5;ENSP=ENSP00000456516;TREMBL=H3BS32;UNIPARC=UPI0003F481D5;GENE_PHENO=1;INTRON=3/5;OverlapBP=1;OverlapPC=0.00
TwoEndPlaced_6	15:77699544	insertion	ENSG00000169783	ENST00000563316	Transcript	intron_variant,feature_elongation	-	-	-	-	-	-	IMPACT=MODIFIER;STRAND=-1;FLAGS=cds_end_NF;VARIANT_CLASS=insertion;SYMBOL=LINGO1;SYMBOL_SOURCE=HGNC;HGNC_ID=HGNC:21205;BIOTYPE=protein_coding;TSL=5;ENSP=ENSP00000457101;UNIPARC=UPI00024673C1;GENE_PHENO=1;INTRON=3/5;OverlapBP=1;OverlapPC=0.00
TwoEndPlaced_6	15:77699544	insertion	ENSG00000169783	ENST00000564066	Transcript	intron_variant,non_coding_transcript_variant,feature_elongation	-	-	-	-	-	-	IMPACT=MODIFIER;STRAND=-1;VARIANT_CLASS=insertion;SYMBOL=LINGO1;SYMBOL_SOURCE=HGNC;HGNC_ID=HGNC:21205;BIOTYPE=lncRNA;TSL=5;GENE_PHENO=1;INTRON=3/4;OverlapBP=1;OverlapPC=0.00
TwoEndPlaced_6	15:77699544	insertion	ENSG00000169783	ENST00000564472	Transcript	intron_variant,feature_elongation	-	-	-	-	-	-	IMPACT=MODIFIER;STRAND=-1;FLAGS=cds_end_NF;VARIANT_CLASS=insertion;SYMBOL=LINGO1;SYMBOL_SOURCE=HGNC;HGNC_ID=HGNC:21205;BIOTYPE=protein_coding;TSL=4;ENSP=ENSP00000454245;TREMBL=H3BM59;UNIPARC=UPI00024673BE;GENE_PHENO=1;INTRON=1/3;OverlapBP=1;OverlapPC=0.00
TwoEndPlaced_6	15:77699544	insertion	ENSG00000169783	ENST00000566711	Transcript	intron_variant,feature_elongation	-	-	-	-	-	-	IMPACT=MODIFIER;STRAND=-1;FLAGS=cds_end_NF;VARIANT_CLASS=insertion;SYMBOL=LINGO1;SYMBOL_SOURCE=HGNC;HGNC_ID=HGNC:21205;BIOTYPE=protein_coding;TSL=4;ENSP=ENSP00000454687;TREMBL=H3BN48;UNIPARC=UPI00024673BD;GENE_PHENO=1;INTRON=2/3;OverlapBP=1;OverlapPC=0.00
TwoEndPlaced_6	15:77699544	insertion	ENSG00000169783	ENST00000567605	Transcript	intron_variant,non_coding_transcript_variant,feature_elongation	-	-	-	-	-	-	IMPACT=MODIFIER;STRAND=-1;VARIANT_CLASS=insertion;SYMBOL=LINGO1;SYMBOL_SOURCE=HGNC;HGNC_ID=HGNC:21205;BIOTYPE=lncRNA;TSL=3;GENE_PHENO=1;INTRON=3/4;OverlapBP=1;OverlapPC=0.00
TwoEndPlaced_6	15:77699544	insertion	ENSG00000169783	ENST00000567726	Transcript	intron_variant,feature_elongation	-	-	-	-	-	-	IMPACT=MODIFIER;STRAND=-1;FLAGS=cds_end_NF;VARIANT_CLASS=insertion;SYMBOL=LINGO1;SYMBOL_SOURCE=HGNC;HGNC_ID=HGNC:21205;BIOTYPE=protein_coding;TSL=4;ENSP=ENSP00000454465;TREMBL=H3BMN3;UNIPARC=UPI00024673BC;GENE_PHENO=1;INTRON=1/2;OverlapBP=1;OverlapPC=0.00
TwoEndPlaced_6	15:77699544	insertion	ENSG00000169783	ENST00000568951	Transcript	intron_variant,non_coding_transcript_variant,feature_elongation	-	-	-	-	-	-	IMPACT=MODIFIER;STRAND=-1;VARIANT_CLASS=insertion;SYMBOL=LINGO1;SYMBOL_SOURCE=HGNC;HGNC_ID=HGNC:21205;BIOTYPE=lncRNA;TSL=4;GENE_PHENO=1;INTRON=3/4;OverlapBP=1;OverlapPC=0.00
TwoEndPlaced_6	15:77699544	insertion	ENSG00000169783	ENST00000570216	Transcript	intron_variant,feature_elongation	-	-	-	-	-	-	IMPACT=MODIFIER;STRAND=-1;FLAGS=cds_end_NF;VARIANT_CLASS=insertion;SYMBOL=LINGO1;SYMBOL_SOURCE=HGNC;HGNC_ID=HGNC:21205;BIOTYPE=protein_coding;TSL=5;ENSP=ENSP00000454577;TREMBL=H3BMW2;UNIPARC=UPI0003F47DF3;GENE_PHENO=1;INTRON=3/5;OverlapBP=1;OverlapPC=0.00
TwoEndPlaced_6	15:77699551	insertion	ENSG00000169783	ENST00000559893	Transcript	upstream_gene_variant	-	-	-	-	-	-	IMPACT=MODIFIER;DISTANCE=3056;STRAND=-1;FLAGS=cds_end_NF;VARIANT_CLASS=insertion;SYMBOL=LINGO1;SYMBOL_SOURCE=HGNC;HGNC_ID=HGNC:21205;BIOTYPE=protein_coding;TSL=4;ENSP=ENSP00000454051;TREMBL=H0YNK7;UNIPARC=UPI00022F87E6;GENE_PHENO=1
TwoEndPlaced_6	15:77699551	insertion	ENSG00000169783	ENST00000561030	Transcript	upstream_gene_variant	-	-	-	-	-	-	IMPACT=MODIFIER;DISTANCE=3403;STRAND=-1;VARIANT_CLASS=insertion;SYMBOL=LINGO1;SYMBOL_SOURCE=HGNC;HGNC_ID=HGNC:21205;BIOTYPE=protein_coding;TSL=1;APPRIS=A1;CCDS=CCDS73766.1;ENSP=ENSP00000453853;SWISSPROT=Q96FE5;UNIPARC=UPI000004C7CE;GENE_PHENO=1
TwoEndPlaced_6	15:77699551	insertion	ENSG00000169783	ENST00000561686	Transcript	intron_variant,feature_elongation	-	-	-	-	-	-	IMPACT=MODIFIER;STRAND=-1;FLAGS=cds_end_NF;VARIANT_CLASS=insertion;SYMBOL=LINGO1;SYMBOL_SOURCE=HGNC;HGNC_ID=HGNC:21205;BIOTYPE=protein_coding;TSL=3;ENSP=ENSP00000455605;TREMBL=H3BQ49;UNIPARC=UPI0003F47EF2;GENE_PHENO=1;INTRON=2/3;OverlapBP=1;OverlapPC=0.00
TwoEndPlaced_6	15:77699551	insertion	ENSG00000169783	ENST00000562933	Transcript	intron_variant,feature_elongation	-	-	-	-	-	-	IMPACT=MODIFIER;STRAND=-1;FLAGS=cds_end_NF;VARIANT_CLASS=insertion;SYMBOL=LINGO1;SYMBOL_SOURCE=HGNC;HGNC_ID=HGNC:21205;BIOTYPE=protein_coding;TSL=5;ENSP=ENSP00000456516;TREMBL=H3BS32;UNIPARC=UPI0003F481D5;GENE_PHENO=1;INTRON=3/5;OverlapBP=1;OverlapPC=0.00
TwoEndPlaced_6	15:77699551	insertion	ENSG00000169783	ENST00000563316	Transcript	intron_variant,feature_elongation	-	-	-	-	-	-	IMPACT=MODIFIER;STRAND=-1;FLAGS=cds_end_NF;VARIANT_CLASS=insertion;SYMBOL=LINGO1;SYMBOL_SOURCE=HGNC;HGNC_ID=HGNC:21205;BIOTYPE=protein_coding;TSL=5;ENSP=ENSP00000457101;UNIPARC=UPI00024673C1;GENE_PHENO=1;INTRON=3/5;OverlapBP=1;OverlapPC=0.00
TwoEndPlaced_6	15:77699551	insertion	ENSG00000169783	ENST00000564066	Transcript	intron_variant,non_coding_transcript_variant,feature_elongation	-	-	-	-	-	-	IMPACT=MODIFIER;STRAND=-1;VARIANT_CLASS=insertion;SYMBOL=LINGO1;SYMBOL_SOURCE=HGNC;HGNC_ID=HGNC:21205;BIOTYPE=lncRNA;TSL=5;GENE_PHENO=1;INTRON=3/4;OverlapBP=1;OverlapPC=0.00
TwoEndPlaced_6	15:77699551	insertion	ENSG00000169783	ENST00000564472	Transcript	intron_variant,feature_elongation	-	-	-	-	-	-	IMPACT=MODIFIER;STRAND=-1;FLAGS=cds_end_NF;VARIANT_CLASS=insertion;SYMBOL=LINGO1;SYMBOL_SOURCE=HGNC;HGNC_ID=HGNC:21205;BIOTYPE=protein_coding;TSL=4;ENSP=ENSP00000454245;TREMBL=H3BM59;UNIPARC=UPI00024673BE;GENE_PHENO=1;INTRON=1/3;OverlapBP=1;OverlapPC=0.00
TwoEndPlaced_6	15:77699551	insertion	ENSG00000169783	ENST00000566711	Transcript	intron_variant,feature_elongation	-	-	-	-	-	-	IMPACT=MODIFIER;STRAND=-1;FLAGS=cds_end_NF;VARIANT_CLASS=insertion;SYMBOL=LINGO1;SYMBOL_SOURCE=HGNC;HGNC_ID=HGNC:21205;BIOTYPE=protein_coding;TSL=4;ENSP=ENSP00000454687;TREMBL=H3BN48;UNIPARC=UPI00024673BD;GENE_PHENO=1;INTRON=2/3;OverlapBP=1;OverlapPC=0.00
TwoEndPlaced_6	15:77699551	insertion	ENSG00000169783	ENST00000567605	Transcript	intron_variant,non_coding_transcript_variant,feature_elongation	-	-	-	-	-	-	IMPACT=MODIFIER;STRAND=-1;VARIANT_CLASS=insertion;SYMBOL=LINGO1;SYMBOL_SOURCE=HGNC;HGNC_ID=HGNC:21205;BIOTYPE=lncRNA;TSL=3;GENE_PHENO=1;INTRON=3/4;OverlapBP=1;OverlapPC=0.00
TwoEndPlaced_6	15:77699551	insertion	ENSG00000169783	ENST00000567726	Transcript	intron_variant,feature_elongation	-	-	-	-	-	-	IMPACT=MODIFIER;STRAND=-1;FLAGS=cds_end_NF;VARIANT_CLASS=insertion;SYMBOL=LINGO1;SYMBOL_SOURCE=HGNC;HGNC_ID=HGNC:21205;BIOTYPE=protein_coding;TSL=4;ENSP=ENSP00000454465;TREMBL=H3BMN3;UNIPARC=UPI00024673BC;GENE_PHENO=1;INTRON=1/2;OverlapBP=1;OverlapPC=0.00
TwoEndPlaced_6	15:77699551	insertion	ENSG00000169783	ENST00000568951	Transcript	intron_variant,non_coding_transcript_variant,feature_elongation	-	-	-	-	-	-	IMPACT=MODIFIER;STRAND=-1;VARIANT_CLASS=insertion;SYMBOL=LINGO1;SYMBOL_SOURCE=HGNC;HGNC_ID=HGNC:21205;BIOTYPE=lncRNA;TSL=4;GENE_PHENO=1;INTRON=3/4;OverlapBP=1;OverlapPC=0.00
TwoEndPlaced_6	15:77699551	insertion	ENSG00000169783	ENST00000570216	Transcript	intron_variant,feature_elongation	-	-	-	-	-	-	IMPACT=MODIFIER;STRAND=-1;FLAGS=cds_end_NF;VARIANT_CLASS=insertion;SYMBOL=LINGO1;SYMBOL_SOURCE=HGNC;HGNC_ID=HGNC:21205;BIOTYPE=protein_coding;TSL=5;ENSP=ENSP00000454577;TREMBL=H3BMW2;UNIPARC=UPI0003F47DF3;GENE_PHENO=1;INTRON=3/5;OverlapBP=1;OverlapPC=0.00
TwoEndPlaced_7	X:153382565	insertion	-	ENSR00000917696	RegulatoryFeature	regulatory_region_variant	-	-	-	-	-	-	IMPACT=MODIFIER;VARIANT_CLASS=insertion;OverlapBP=1;OverlapPC=0.03
TwoEndPlaced_7	X:153382565	insertion	-	ENSR00000917697	RegulatoryFeature	regulatory_region_variant	-	-	-	-	-	-	IMPACT=MODIFIER;VARIANT_CLASS=insertion;OverlapBP=1;OverlapPC=0.17
TwoEndPlaced_7	X:153382565	insertion	-	-	-	intergenic_variant	-	-	-	-	-	-	IMPACT=MODIFIER;VARIANT_CLASS=insertion
TwoEndPlaced_7	X:153382603	insertion	-	ENSR00000917696	RegulatoryFeature	regulatory_region_variant	-	-	-	-	-	-	IMPACT=MODIFIER;VARIANT_CLASS=insertion;OverlapBP=1;OverlapPC=0.03
TwoEndPlaced_7	X:153382603	insertion	-	ENSR00000917697	RegulatoryFeature	regulatory_region_variant	-	-	-	-	-	-	IMPACT=MODIFIER;VARIANT_CLASS=insertion;OverlapBP=1;OverlapPC=0.17
TwoEndPlaced_7	X:153382603	insertion	-	-	-	intergenic_variant	-	-	-	-	-	-	IMPACT=MODIFIER;VARIANT_CLASS=insertion
TwoEndPlaced_8	X:142058233	insertion	ENSG00000288098	ENST00000664519	Transcript	intron_variant,non_coding_transcript_variant,feature_elongation	-	-	-	-	-	-	IMPACT=MODIFIER;STRAND=1;VARIANT_CLASS=insertion;SYMBOL=AL031073.2;SYMBOL_SOURCE=Clone_based_ensembl_gene;BIOTYPE=lncRNA;CANONICAL=YES;INTRON=1/9;OverlapBP=1;OverlapPC=0.00
TwoEndPlaced_8	X:142058235	insertion	ENSG00000288098	ENST00000664519	Transcript	intron_variant,non_coding_transcript_variant,feature_elongation	-	-	-	-	-	-	IMPACT=MODIFIER;STRAND=1;VARIANT_CLASS=insertion;SYMBOL=AL031073.2;SYMBOL_SOURCE=Clone_based_ensembl_gene;BIOTYPE=lncRNA;CANONICAL=YES;INTRON=1/9;OverlapBP=1;OverlapPC=0.00
TwoEndPlaced_9	20:61376014	insertion	ENSG00000179242	ENST00000614565	Transcript	intron_variant,feature_elongation	-	-	-	-	-	-	IMPACT=MODIFIER;STRAND=1;VARIANT_CLASS=insertion;SYMBOL=CDH4;SYMBOL_SOURCE=HGNC;HGNC_ID=HGNC:1763;BIOTYPE=protein_coding;CANONICAL=YES;MANE=NM_001794.5;TSL=1;APPRIS=P1;CCDS=CCDS13488.1;ENSP=ENSP00000484928;SWISSPROT=P55283;UNIPARC=UPI000015FE86;INTRON=2/15;OverlapBP=1;OverlapPC=0.00
TwoEndPlaced_9	20:61376060	insertion	ENSG00000179242	ENST00000614565	Transcript	intron_variant,feature_elongation	-	-	-	-	-	-	IMPACT=MODIFIER;STRAND=1;VARIANT_CLASS=insertion;SYMBOL=CDH4;SYMBOL_SOURCE=HGNC;HGNC_ID=HGNC:1763;BIOTYPE=protein_coding;CANONICAL=YES;MANE=NM_001794.5;TSL=1;APPRIS=P1;CCDS=CCDS13488.1;ENSP=ENSP00000484928;SWISSPROT=P55283;UNIPARC=UPI000015FE86;INTRON=2/15;OverlapBP=1;OverlapPC=0.00
TwoEndPlaced_10	6:169372561	insertion	ENSG00000226194	ENST00000433388	Transcript	intron_variant,non_coding_transcript_variant,feature_elongation	-	-	-	-	-	-	IMPACT=MODIFIER;STRAND=-1;VARIANT_CLASS=insertion;SYMBOL=LINC02519;SYMBOL_SOURCE=HGNC;HGNC_ID=HGNC:53510;BIOTYPE=lncRNA;TSL=3;INTRON=1/1;OverlapBP=1;OverlapPC=0.01
TwoEndPlaced_10	6:169372561	insertion	ENSG00000226194	ENST00000440168	Transcript	downstream_gene_variant	-	-	-	-	-	-	IMPACT=MODIFIER;DISTANCE=1120;STRAND=-1;VARIANT_CLASS=insertion;SYMBOL=LINC02519;SYMBOL_SOURCE=HGNC;HGNC_ID=HGNC:53510;BIOTYPE=lncRNA;CANONICAL=YES;TSL=2
TwoEndPlaced_10	6:169372561	insertion	-	ENSR00001120085	RegulatoryFeature	regulatory_region_variant	-	-	-	-	-	-	IMPACT=MODIFIER;VARIANT_CLASS=insertion;OverlapBP=1;OverlapPC=0.25
TwoEndPlaced_10	6:169372601	insertion	ENSG00000226194	ENST00000433388	Transcript	intron_variant,non_coding_transcript_variant,feature_elongation	-	-	-	-	-	-	IMPACT=MODIFIER;STRAND=-1;VARIANT_CLASS=insertion;SYMBOL=LINC02519;SYMBOL_SOURCE=HGNC;HGNC_ID=HGNC:53510;BIOTYPE=lncRNA;TSL=3;INTRON=1/1;OverlapBP=1;OverlapPC=0.01
TwoEndPlaced_10	6:169372601	insertion	ENSG00000226194	ENST00000440168	Transcript	downstream_gene_variant	-	-	-	-	-	-	IMPACT=MODIFIER;DISTANCE=1080;STRAND=-1;VARIANT_CLASS=insertion;SYMBOL=LINC02519;SYMBOL_SOURCE=HGNC;HGNC_ID=HGNC:53510;BIOTYPE=lncRNA;CANONICAL=YES;TSL=2
TwoEndPlaced_11	3:10655398	insertion	ENSG00000157087	ENST00000646379	Transcript	intron_variant,feature_elongation	-	-	-	-	-	-	IMPACT=MODIFIER;STRAND=-1;VARIANT_CLASS=insertion;SYMBOL=ATP2B2;SYMBOL_SOURCE=HGNC;HGNC_ID=HGNC:815;BIOTYPE=protein_coding;APPRIS=P3;CCDS=CCDS2601.1;ENSP=ENSP00000494381;SWISSPROT=Q01814;TREMBL=A0A024R2E4;UNIPARC=UPI000002A445;GENE_PHENO=1;INTRON=1/21;OverlapBP=1;OverlapPC=0.00
TwoEndPlaced_11	3:10655398	insertion	-	ENSR00000677082	RegulatoryFeature	regulatory_region_variant	-	-	-	-	-	-	IMPACT=MODIFIER;VARIANT_CLASS=insertion;OverlapBP=1;OverlapPC=0.20
TwoEndPlaced_11	3:10655400	insertion	ENSG00000157087	ENST00000646379	Transcript	intron_variant,feature_elongation	-	-	-	-	-	-	IMPACT=MODIFIER;STRAND=-1;VARIANT_CLASS=insertion;SYMBOL=ATP2B2;SYMBOL_SOURCE=HGNC;HGNC_ID=HGNC:815;BIOTYPE=protein_coding;APPRIS=P3;CCDS=CCDS2601.1;ENSP=ENSP00000494381;SWISSPROT=Q01814;TREMBL=A0A024R2E4;UNIPARC=UPI000002A445;GENE_PHENO=1;INTRON=1/21;OverlapBP=1;OverlapPC=0.00
TwoEndPlaced_11	3:10655400	insertion	-	ENSR00000677082	RegulatoryFeature	regulatory_region_variant	-	-	-	-	-	-	IMPACT=MODIFIER;VARIANT_CLASS=insertion;OverlapBP=1;OverlapPC=0.20
TwoEndPlaced_12	2:3043516	insertion	ENSG00000234423	ENST00000457478	Transcript	intron_variant,non_coding_transcript_variant,feature_elongation	-	-	-	-	-	-	IMPACT=MODIFIER;STRAND=-1;VARIANT_CLASS=insertion;SYMBOL=LINC01250;SYMBOL_SOURCE=HGNC;HGNC_ID=HGNC:49844;BIOTYPE=lncRNA;CANONICAL=YES;TSL=2;INTRON=3/6;OverlapBP=1;OverlapPC=0.00
TwoEndPlaced_12	2:3043516	insertion	-	ENSR00000595218	RegulatoryFeature	regulatory_region_variant	-	-	-	-	-	-	IMPACT=MODIFIER;VARIANT_CLASS=insertion;OverlapBP=1;OverlapPC=0.04
TwoEndPlaced_12	2:3043518	insertion	ENSG00000234423	ENST00000457478	Transcript	intron_variant,non_coding_transcript_variant,feature_elongation	-	-	-	-	-	-	IMPACT=MODIFIER;STRAND=-1;VARIANT_CLASS=insertion;SYMBOL=LINC01250;SYMBOL_SOURCE=HGNC;HGNC_ID=HGNC:49844;BIOTYPE=lncRNA;CANONICAL=YES;TSL=2;INTRON=3/6;OverlapBP=1;OverlapPC=0.00
TwoEndPlaced_12	2:3043518	insertion	-	ENSR00000595218	RegulatoryFeature	regulatory_region_variant	-	-	-	-	-	-	IMPACT=MODIFIER;VARIANT_CLASS=insertion;OverlapBP=1;OverlapPC=0.04
TwoEndPlaced_13	17:19013598	insertion	ENSG00000154025	ENST00000317977	Transcript	intron_variant,feature_elongation	-	-	-	-	-	-	IMPACT=MODIFIER;STRAND=1;VARIANT_CLASS=insertion;SYMBOL=SLC5A10;SYMBOL_SOURCE=HGNC;HGNC_ID=HGNC:23155;BIOTYPE=protein_coding;TSL=1;CCDS=CCDS74008.1;ENSP=ENSP00000324346;SWISSPROT=A0PJK1;UNIPARC=UPI000007437A;INTRON=9/14;OverlapBP=1;OverlapPC=0.00
TwoEndPlaced_13	17:19013598	insertion	ENSG00000154025	ENST00000395643	Transcript	intron_variant,feature_elongation	-	-	-	-	-	-	IMPACT=MODIFIER;STRAND=1;VARIANT_CLASS=insertion;SYMBOL=SLC5A10;SYMBOL_SOURCE=HGNC;HGNC_ID=HGNC:23155;BIOTYPE=protein_coding;TSL=1;CCDS=CCDS59278.1;ENSP=ENSP00000379005;SWISSPROT=A0PJK1;UNIPARC=UPI0000E59E8C;INTRON=9/13;OverlapBP=1;OverlapPC=0.00
TwoEndPlaced_13	17:19013598	insertion	ENSG00000154025	ENST00000395645	Transcript	intron_variant,feature_elongation	-	-	-	-	-	-	IMPACT=MODIFIER;STRAND=1;VARIANT_CLASS=insertion;SYMBOL=SLC5A10;SYMBOL_SOURCE=HGNC;HGNC_ID=HGNC:23155;BIOTYPE=protein_coding;TSL=1;APPRIS=A2;CCDS=CCDS42275.1;ENSP=ENSP00000379007;SWISSPROT=A0PJK1;UNIPARC=UPI000003ED41;INTRON=10/14;OverlapBP=1;OverlapPC=0.00
TwoEndPlaced_13	17:19013598	insertion	ENSG00000154025	ENST00000395647	Transcript	intron_variant,feature_elongation	-	-	-	-	-	-	IMPACT=MODIFIER;STRAND=1;VARIANT_CLASS=insertion;SYMBOL=SLC5A10;SYMBOL_SOURCE=HGNC;HGNC_ID=HGNC:23155;BIOTYPE=protein_coding;CANONICAL=YES;TSL=2;APPRIS=P3;CCDS=CCDS11201.2;ENSP=ENSP00000379008;SWISSPROT=A0PJK1;UNIPARC=UPI00001401D2;INTRON=10/14;OverlapBP=1;OverlapPC=0.00
TwoEndPlaced_13	17:19013598	insertion	ENSG00000154025	ENST00000417251	Transcript	intron_variant,feature_elongation	-	-	-	-	-	-	IMPACT=MODIFIER;STRAND=1;VARIANT_CLASS=insertion;SYMBOL=SLC5A10;SYMBOL_SOURCE=HGNC;HGNC_ID=HGNC:23155;BIOTYPE=protein_coding;TSL=2;CCDS=CCDS59277.1;ENSP=ENSP00000401875;SWISSPROT=A0PJK1;UNIPARC=UPI00017A7969;INTRON=9/13;OverlapBP=1;OverlapPC=0.00
TwoEndPlaced_13	17:19013598	insertion	ENSG00000154025	ENST00000584658	Transcript	upstream_gene_variant	-	-	-	-	-	-	IMPACT=MODIFIER;DISTANCE=4043;STRAND=1;VARIANT_CLASS=insertion;SYMBOL=SLC5A10;SYMBOL_SOURCE=HGNC;HGNC_ID=HGNC:23155;BIOTYPE=retained_intron;TSL=5
TwoEndPlaced_13	17:19013598	insertion	ENSG00000154025	ENST00000317977	Transcript	intron_variant,feature_elongation	-	-	-	-	-	-	IMPACT=MODIFIER;STRAND=1;VARIANT_CLASS=insertion;SYMBOL=SLC5A10;SYMBOL_SOURCE=HGNC;HGNC_ID=HGNC:23155;BIOTYPE=protein_coding;TSL=1;CCDS=CCDS74008.1;ENSP=ENSP00000324346;SWISSPROT=A0PJK1;UNIPARC=UPI000007437A;INTRON=9/14;OverlapBP=1;OverlapPC=0.00
TwoEndPlaced_13	17:19013598	insertion	ENSG00000154025	ENST00000395643	Transcript	intron_variant,feature_elongation	-	-	-	-	-	-	IMPACT=MODIFIER;STRAND=1;VARIANT_CLASS=insertion;SYMBOL=SLC5A10;SYMBOL_SOURCE=HGNC;HGNC_ID=HGNC:23155;BIOTYPE=protein_coding;TSL=1;CCDS=CCDS59278.1;ENSP=ENSP00000379005;SWISSPROT=A0PJK1;UNIPARC=UPI0000E59E8C;INTRON=9/13;OverlapBP=1;OverlapPC=0.00
TwoEndPlaced_13	17:19013598	insertion	ENSG00000154025	ENST00000395645	Transcript	intron_variant,feature_elongation	-	-	-	-	-	-	IMPACT=MODIFIER;STRAND=1;VARIANT_CLASS=insertion;SYMBOL=SLC5A10;SYMBOL_SOURCE=HGNC;HGNC_ID=HGNC:23155;BIOTYPE=protein_coding;TSL=1;APPRIS=A2;CCDS=CCDS42275.1;ENSP=ENSP00000379007;SWISSPROT=A0PJK1;UNIPARC=UPI000003ED41;INTRON=10/14;OverlapBP=1;OverlapPC=0.00
TwoEndPlaced_13	17:19013598	insertion	ENSG00000154025	ENST00000395647	Transcript	intron_variant,feature_elongation	-	-	-	-	-	-	IMPACT=MODIFIER;STRAND=1;VARIANT_CLASS=insertion;SYMBOL=SLC5A10;SYMBOL_SOURCE=HGNC;HGNC_ID=HGNC:23155;BIOTYPE=protein_coding;CANONICAL=YES;TSL=2;APPRIS=P3;CCDS=CCDS11201.2;ENSP=ENSP00000379008;SWISSPROT=A0PJK1;UNIPARC=UPI00001401D2;INTRON=10/14;OverlapBP=1;OverlapPC=0.00
TwoEndPlaced_13	17:19013598	insertion	ENSG00000154025	ENST00000417251	Transcript	intron_variant,feature_elongation	-	-	-	-	-	-	IMPACT=MODIFIER;STRAND=1;VARIANT_CLASS=insertion;SYMBOL=SLC5A10;SYMBOL_SOURCE=HGNC;HGNC_ID=HGNC:23155;BIOTYPE=protein_coding;TSL=2;CCDS=CCDS59277.1;ENSP=ENSP00000401875;SWISSPROT=A0PJK1;UNIPARC=UPI00017A7969;INTRON=9/13;OverlapBP=1;OverlapPC=0.00
TwoEndPlaced_13	17:19013598	insertion	ENSG00000154025	ENST00000584658	Transcript	upstream_gene_variant	-	-	-	-	-	-	IMPACT=MODIFIER;DISTANCE=4043;STRAND=1;VARIANT_CLASS=insertion;SYMBOL=SLC5A10;SYMBOL_SOURCE=HGNC;HGNC_ID=HGNC:23155;BIOTYPE=retained_intron;TSL=5
TwoEndPlaced_14	5:542234	insertion	-	-	-	intergenic_variant	-	-	-	-	-	-	IMPACT=MODIFIER;VARIANT_CLASS=insertion;SV_overlap_AF=0.00079872,0.00079872,0.00019968;SV_overlap_PC=100,100,100;SV_overlap_name=DUP_uwash_chr5_486760_636277,DUP_gs_CNV_5_521194_554663,UW_VH_6360
TwoEndPlaced_14	5:542256	insertion	-	-	-	intergenic_variant	-	-	-	-	-	-	IMPACT=MODIFIER;VARIANT_CLASS=insertion;SV_overlap_AF=0.00079872,0.00079872,0.00019968;SV_overlap_PC=100,100,100;SV_overlap_name=DUP_uwash_chr5_486760_636277,DUP_gs_CNV_5_521194_554663,UW_VH_6360
TwoEndPlaced_15	7:159013444	insertion	ENSG00000231419	ENST00000413238	Transcript	upstream_gene_variant	-	-	-	-	-	-	IMPACT=MODIFIER;DISTANCE=3964;STRAND=1;VARIANT_CLASS=insertion;SYMBOL=LINC00689;SYMBOL_SOURCE=HGNC;HGNC_ID=HGNC:27217;BIOTYPE=lncRNA;CANONICAL=YES;TSL=1;SV_overlap_AF=0.00059904,0.00019968,0.00059904,0.00019968;SV_overlap_PC=100,100,100;SV_overlap_name=DUP_uwash_chr7_158921322_159042447,DUP_gs_CNV_7_159005329_159040420,BI_GS_DEL1_B1_P1398_11
TwoEndPlaced_15	7:159013444	insertion	ENSG00000231419	ENST00000417032	Transcript	downstream_gene_variant	-	-	-	-	-	-	IMPACT=MODIFIER;DISTANCE=4655;STRAND=1;VARIANT_CLASS=insertion;SYMBOL=LINC00689;SYMBOL_SOURCE=HGNC;HGNC_ID=HGNC:27217;BIOTYPE=lncRNA;TSL=4;SV_overlap_AF=0.00059904,0.00019968,0.00059904,0.00019968;SV_overlap_PC=100,100,100;SV_overlap_name=DUP_uwash_chr7_158921322_159042447,DUP_gs_CNV_7_159005329_159040420,BI_GS_DEL1_B1_P1398_11
TwoEndPlaced_15	7:159013444	insertion	ENSG00000231419	ENST00000438049	Transcript	intron_variant,non_coding_transcript_variant,feature_elongation	-	-	-	-	-	-	IMPACT=MODIFIER;STRAND=1;VARIANT_CLASS=insertion;SYMBOL=LINC00689;SYMBOL_SOURCE=HGNC;HGNC_ID=HGNC:27217;BIOTYPE=lncRNA;TSL=1;INTRON=1/4;OverlapBP=1;OverlapPC=0.01;SV_overlap_AF=0.00059904,0.00019968,0.00059904,0.00019968;SV_overlap_PC=100,100,100;SV_overlap_name=DUP_uwash_chr7_158921322_159042447,DUP_gs_CNV_7_159005329_159040420,BI_GS_DEL1_B1_P1398_11
TwoEndPlaced_15	7:159013444	insertion	ENSG00000231419	ENST00000447563	Transcript	intron_variant,non_coding_transcript_variant,feature_elongation	-	-	-	-	-	-	IMPACT=MODIFIER;STRAND=1;VARIANT_CLASS=insertion;SYMBOL=LINC00689;SYMBOL_SOURCE=HGNC;HGNC_ID=HGNC:27217;BIOTYPE=lncRNA;TSL=1;INTRON=1/3;OverlapBP=1;OverlapPC=0.01;SV_overlap_AF=0.00059904,0.00019968,0.00059904,0.00019968;SV_overlap_PC=100,100,100;SV_overlap_name=DUP_uwash_chr7_158921322_159042447,DUP_gs_CNV_7_159005329_159040420,BI_GS_DEL1_B1_P1398_11
TwoEndPlaced_15	7:159013444	insertion	-	ENSR00000845541	RegulatoryFeature	regulatory_region_variant	-	-	-	-	-	-	IMPACT=MODIFIER;VARIANT_CLASS=insertion;OverlapBP=1;OverlapPC=0.02;SV_overlap_AF=0.00059904,0.00019968,0.00059904,0.00019968;SV_overlap_PC=100,100,100;SV_overlap_name=DUP_uwash_chr7_158921322_159042447,DUP_gs_CNV_7_159005329_159040420,BI_GS_DEL1_B1_P1398_11
TwoEndPlaced_15	7:159013444	insertion	-	ETS1_AF_TGTAAA20NGA_NCCGGAWRYRYWTCCGGN_m2_c3_Cell2013	MotifFeature	TF_binding_site_variant	-	-	-	-	-	-	IMPACT=MODIFIER;VARIANT_CLASS=insertion;OverlapBP=1;OverlapPC=5.56;SV_overlap_AF=0.00059904,0.00019968,0.00059904,0.00019968;SV_overlap_PC=100,100,100;SV_overlap_name=DUP_uwash_chr7_158921322_159042447,DUP_gs_CNV_7_159005329_159040420,BI_GS_DEL1_B1_P1398_11
TwoEndPlaced_15	7:159013446	insertion	ENSG00000231419	ENST00000413238	Transcript	upstream_gene_variant	-	-	-	-	-	-	IMPACT=MODIFIER;DISTANCE=3962;STRAND=1;VARIANT_CLASS=insertion;SYMBOL=LINC00689;SYMBOL_SOURCE=HGNC;HGNC_ID=HGNC:27217;BIOTYPE=lncRNA;CANONICAL=YES;TSL=1;SV_overlap_AF=0.00059904,0.00019968,0.00059904,0.00019968;SV_overlap_PC=100,100,100;SV_overlap_name=DUP_uwash_chr7_158921322_159042447,DUP_gs_CNV_7_159005329_159040420,BI_GS_DEL1_B1_P1398_11
TwoEndPlaced_15	7:159013446	insertion	ENSG00000231419	ENST00000417032	Transcript	downstream_gene_variant	-	-	-	-	-	-	IMPACT=MODIFIER;DISTANCE=4657;STRAND=1;VARIANT_CLASS=insertion;SYMBOL=LINC00689;SYMBOL_SOURCE=HGNC;HGNC_ID=HGNC:27217;BIOTYPE=lncRNA;TSL=4;SV_overlap_AF=0.00059904,0.00019968,0.00059904,0.00019968;SV_overlap_PC=100,100,100;SV_overlap_name=DUP_uwash_chr7_158921322_159042447,DUP_gs_CNV_7_159005329_159040420,BI_GS_DEL1_B1_P1398_11
TwoEndPlaced_15	7:159013446	insertion	ENSG00000231419	ENST00000438049	Transcript	intron_variant,non_coding_transcript_variant,feature_elongation	-	-	-	-	-	-	IMPACT=MODIFIER;STRAND=1;VARIANT_CLASS=insertion;SYMBOL=LINC00689;SYMBOL_SOURCE=HGNC;HGNC_ID=HGNC:27217;BIOTYPE=lncRNA;TSL=1;INTRON=1/4;OverlapBP=1;OverlapPC=0.01;SV_overlap_AF=0.00059904,0.00019968,0.00059904,0.00019968;SV_overlap_PC=100,100,100;SV_overlap_name=DUP_uwash_chr7_158921322_159042447,DUP_gs_CNV_7_159005329_159040420,BI_GS_DEL1_B1_P1398_11
TwoEndPlaced_15	7:159013446	insertion	ENSG00000231419	ENST00000447563	Transcript	intron_variant,non_coding_transcript_variant,feature_elongation	-	-	-	-	-	-	IMPACT=MODIFIER;STRAND=1;VARIANT_CLASS=insertion;SYMBOL=LINC00689;SYMBOL_SOURCE=HGNC;HGNC_ID=HGNC:27217;BIOTYPE=lncRNA;TSL=1;INTRON=1/3;OverlapBP=1;OverlapPC=0.01;SV_overlap_AF=0.00059904,0.00019968,0.00059904,0.00019968;SV_overlap_PC=100,100,100;SV_overlap_name=DUP_uwash_chr7_158921322_159042447,DUP_gs_CNV_7_159005329_159040420,BI_GS_DEL1_B1_P1398_11
TwoEndPlaced_15	7:159013446	insertion	-	ENSR00000845541	RegulatoryFeature	regulatory_region_variant	-	-	-	-	-	-	IMPACT=MODIFIER;VARIANT_CLASS=insertion;OverlapBP=1;OverlapPC=0.02;SV_overlap_AF=0.00059904,0.00019968,0.00059904,0.00019968;SV_overlap_PC=100,100,100;SV_overlap_name=DUP_uwash_chr7_158921322_159042447,DUP_gs_CNV_7_159005329_159040420,BI_GS_DEL1_B1_P1398_11
TwoEndPlaced_15	7:159013446	insertion	-	ETS1_AF_TGTAAA20NGA_NCCGGAWRYRYWTCCGGN_m2_c3_Cell2013	MotifFeature	TF_binding_site_variant	-	-	-	-	-	-	IMPACT=MODIFIER;VARIANT_CLASS=insertion;OverlapBP=1;OverlapPC=5.56;SV_overlap_AF=0.00059904,0.00019968,0.00059904,0.00019968;SV_overlap_PC=100,100,100;SV_overlap_name=DUP_uwash_chr7_158921322_159042447,DUP_gs_CNV_7_159005329_159040420,BI_GS_DEL1_B1_P1398_11
TwoEndPlaced_16	X:142058780	insertion	ENSG00000288098	ENST00000664519	Transcript	intron_variant,non_coding_transcript_variant,feature_elongation	-	-	-	-	-	-	IMPACT=MODIFIER;STRAND=1;VARIANT_CLASS=insertion;SYMBOL=AL031073.2;SYMBOL_SOURCE=Clone_based_ensembl_gene;BIOTYPE=lncRNA;CANONICAL=YES;INTRON=1/9;OverlapBP=1;OverlapPC=0.00
TwoEndPlaced_16	X:142058855	insertion	ENSG00000288098	ENST00000664519	Transcript	intron_variant,non_coding_transcript_variant,feature_elongation	-	-	-	-	-	-	IMPACT=MODIFIER;STRAND=1;VARIANT_CLASS=insertion;SYMBOL=AL031073.2;SYMBOL_SOURCE=Clone_based_ensembl_gene;BIOTYPE=lncRNA;CANONICAL=YES;INTRON=1/9;OverlapBP=1;OverlapPC=0.00
TwoEndPlaced_17	6:167651496	insertion	ENSG00000287297	ENST00000670373	Transcript	intron_variant,non_coding_transcript_variant,feature_elongation	-	-	-	-	-	-	IMPACT=MODIFIER;STRAND=-1;VARIANT_CLASS=insertion;SYMBOL=AL356123.1;SYMBOL_SOURCE=Clone_based_ensembl_gene;BIOTYPE=lncRNA;CANONICAL=YES;INTRON=2/2;OverlapBP=1;OverlapPC=0.01;SV_overlap_AF=0.00179712;SV_overlap_PC=100;SV_overlap_name=DUP_gs_CNV_6_167608293_167655957
TwoEndPlaced_17	6:167651496	insertion	-	ENSR00001119872	RegulatoryFeature	regulatory_region_variant	-	-	-	-	-	-	IMPACT=MODIFIER;VARIANT_CLASS=insertion;OverlapBP=1;OverlapPC=0.04;SV_overlap_AF=0.00179712;SV_overlap_PC=100;SV_overlap_name=DUP_gs_CNV_6_167608293_167655957
TwoEndPlaced_17	6:167651515	insertion	ENSG00000287297	ENST00000670373	Transcript	intron_variant,non_coding_transcript_variant,feature_elongation	-	-	-	-	-	-	IMPACT=MODIFIER;STRAND=-1;VARIANT_CLASS=insertion;SYMBOL=AL356123.1;SYMBOL_SOURCE=Clone_based_ensembl_gene;BIOTYPE=lncRNA;CANONICAL=YES;INTRON=2/2;OverlapBP=1;OverlapPC=0.01;SV_overlap_AF=0.00179712;SV_overlap_PC=100;SV_overlap_name=DUP_gs_CNV_6_167608293_167655957
TwoEndPlaced_17	6:167651515	insertion	-	ENSR00001119872	RegulatoryFeature	regulatory_region_variant	-	-	-	-	-	-	IMPACT=MODIFIER;VARIANT_CLASS=insertion;OverlapBP=1;OverlapPC=0.04;SV_overlap_AF=0.00179712;SV_overlap_PC=100;SV_overlap_name=DUP_gs_CNV_6_167608293_167655957
TwoEndPlaced_18	6:118070993	insertion	ENSG00000196376	ENST00000360388	Transcript	intron_variant,feature_elongation	-	-	-	-	-	-	IMPACT=MODIFIER;STRAND=1;VARIANT_CLASS=insertion;SYMBOL=SLC35F1;SYMBOL_SOURCE=HGNC;HGNC_ID=HGNC:21483;BIOTYPE=protein_coding;CANONICAL=YES;MANE=NM_001029858.4;TSL=1;APPRIS=P2;CCDS=CCDS34524.1;ENSP=ENSP00000353557;SWISSPROT=Q5T1Q4;UNIPARC=UPI00001609C1;INTRON=1/7;OverlapBP=1;OverlapPC=0.00
TwoEndPlaced_18	6:118070993	insertion	-	ENSR00000803073	RegulatoryFeature	regulatory_region_variant	-	-	-	-	-	-	IMPACT=MODIFIER;VARIANT_CLASS=insertion;OverlapBP=1;OverlapPC=0.56
TwoEndPlaced_18	6:118071034	insertion	ENSG00000196376	ENST00000360388	Transcript	intron_variant,feature_elongation	-	-	-	-	-	-	IMPACT=MODIFIER;STRAND=1;VARIANT_CLASS=insertion;SYMBOL=SLC35F1;SYMBOL_SOURCE=HGNC;HGNC_ID=HGNC:21483;BIOTYPE=protein_coding;CANONICAL=YES;MANE=NM_001029858.4;TSL=1;APPRIS=P2;CCDS=CCDS34524.1;ENSP=ENSP00000353557;SWISSPROT=Q5T1Q4;UNIPARC=UPI00001609C1;INTRON=1/7;OverlapBP=1;OverlapPC=0.00
TwoEndPlaced_18	6:118071034	insertion	-	ENSR00000803073	RegulatoryFeature	regulatory_region_variant	-	-	-	-	-	-	IMPACT=MODIFIER;VARIANT_CLASS=insertion;OverlapBP=1;OverlapPC=0.56
TwoEndPlaced_19	19:1968145	insertion	ENSG00000133275	ENST00000255641	Transcript	intron_variant,feature_elongation	-	-	-	-	-	-	IMPACT=MODIFIER;STRAND=1;VARIANT_CLASS=insertion;SYMBOL=CSNK1G2;SYMBOL_SOURCE=HGNC;HGNC_ID=HGNC:2455;BIOTYPE=protein_coding;CANONICAL=YES;MANE=NM_001319.7;TSL=1;APPRIS=P1;CCDS=CCDS12077.1;ENSP=ENSP00000255641;SWISSPROT=P78368;UNIPARC=UPI00000015E2;INTRON=1/11;OverlapBP=1;OverlapPC=0.00;SV_overlap_AF=0.00079872;SV_overlap_PC=100;SV_overlap_name=DUP_uwash_chr19_1948003_2041192
TwoEndPlaced_19	19:1968145	insertion	ENSG00000133275	ENST00000589350	Transcript	intron_variant,feature_elongation	-	-	-	-	-	-	IMPACT=MODIFIER;STRAND=1;FLAGS=cds_end_NF;VARIANT_CLASS=insertion;SYMBOL=CSNK1G2;SYMBOL_SOURCE=HGNC;HGNC_ID=HGNC:2455;BIOTYPE=protein_coding;TSL=5;ENSP=ENSP00000465106;TREMBL=K7EJC0;UNIPARC=UPI00053BD5CC;INTRON=2/4;OverlapBP=1;OverlapPC=0.00;SV_overlap_AF=0.00079872;SV_overlap_PC=100;SV_overlap_name=DUP_uwash_chr19_1948003_2041192
TwoEndPlaced_19	19:1968145	insertion	ENSG00000133275	ENST00000589385	Transcript	upstream_gene_variant	-	-	-	-	-	-	IMPACT=MODIFIER;DISTANCE=1681;STRAND=1;FLAGS=cds_end_NF,cds_start_NF;VARIANT_CLASS=insertion;SYMBOL=CSNK1G2;SYMBOL_SOURCE=HGNC;HGNC_ID=HGNC:2455;BIOTYPE=protein_coding;TSL=5;ENSP=ENSP00000468637;TREMBL=K7ESB6;UNIPARC=UPI0002840B22;SV_overlap_AF=0.00079872;SV_overlap_PC=100;SV_overlap_name=DUP_uwash_chr19_1948003_2041192
TwoEndPlaced_19	19:1968145	insertion	ENSG00000133275	ENST00000591752	Transcript	intron_variant,feature_elongation	-	-	-	-	-	-	IMPACT=MODIFIER;STRAND=1;FLAGS=cds_end_NF;VARIANT_CLASS=insertion;SYMBOL=CSNK1G2;SYMBOL_SOURCE=HGNC;HGNC_ID=HGNC:2455;BIOTYPE=protein_coding;TSL=5;ENSP=ENSP00000467214;TREMBL=K7EP38;UNIPARC=UPI0004620B0E;INTRON=1/2;OverlapBP=1;OverlapPC=0.00;SV_overlap_AF=0.00079872;SV_overlap_PC=100;SV_overlap_name=DUP_uwash_chr19_1948003_2041192
TwoEndPlaced_19	19:1968145	insertion	ENSG00000133275	ENST00000614707	Transcript	intron_variant,non_coding_transcript_variant,feature_elongation	-	-	-	-	-	-	IMPACT=MODIFIER;STRAND=1;VARIANT_CLASS=insertion;SYMBOL=CSNK1G2;SYMBOL_SOURCE=HGNC;HGNC_ID=HGNC:2455;BIOTYPE=lncRNA;TSL=2;INTRON=1/1;OverlapBP=1;OverlapPC=0.01;SV_overlap_AF=0.00079872;SV_overlap_PC=100;SV_overlap_name=DUP_uwash_chr19_1948003_2041192
TwoEndPlaced_19	19:1968145	insertion	-	ENSR00001020976	RegulatoryFeature	regulatory_region_variant	-	-	-	-	-	-	IMPACT=MODIFIER;VARIANT_CLASS=insertion;OverlapBP=1;OverlapPC=0.03;SV_overlap_AF=0.00079872;SV_overlap_PC=100;SV_overlap_name=DUP_uwash_chr19_1948003_2041192
TwoEndPlaced_19	19:1968160	insertion	ENSG00000133275	ENST00000255641	Transcript	intron_variant,feature_elongation	-	-	-	-	-	-	IMPACT=MODIFIER;STRAND=1;VARIANT_CLASS=insertion;SYMBOL=CSNK1G2;SYMBOL_SOURCE=HGNC;HGNC_ID=HGNC:2455;BIOTYPE=protein_coding;CANONICAL=YES;MANE=NM_001319.7;TSL=1;APPRIS=P1;CCDS=CCDS12077.1;ENSP=ENSP00000255641;SWISSPROT=P78368;UNIPARC=UPI00000015E2;INTRON=1/11;OverlapBP=1;OverlapPC=0.00;SV_overlap_AF=0.00079872;SV_overlap_PC=100;SV_overlap_name=DUP_uwash_chr19_1948003_2041192
TwoEndPlaced_19	19:1968160	insertion	ENSG00000133275	ENST00000589350	Transcript	intron_variant,feature_elongation	-	-	-	-	-	-	IMPACT=MODIFIER;STRAND=1;FLAGS=cds_end_NF;VARIANT_CLASS=insertion;SYMBOL=CSNK1G2;SYMBOL_SOURCE=HGNC;HGNC_ID=HGNC:2455;BIOTYPE=protein_coding;TSL=5;ENSP=ENSP00000465106;TREMBL=K7EJC0;UNIPARC=UPI00053BD5CC;INTRON=2/4;OverlapBP=1;OverlapPC=0.00;SV_overlap_AF=0.00079872;SV_overlap_PC=100;SV_overlap_name=DUP_uwash_chr19_1948003_2041192
TwoEndPlaced_19	19:1968160	insertion	ENSG00000133275	ENST00000589385	Transcript	upstream_gene_variant	-	-	-	-	-	-	IMPACT=MODIFIER;DISTANCE=1666;STRAND=1;FLAGS=cds_end_NF,cds_start_NF;VARIANT_CLASS=insertion;SYMBOL=CSNK1G2;SYMBOL_SOURCE=HGNC;HGNC_ID=HGNC:2455;BIOTYPE=protein_coding;TSL=5;ENSP=ENSP00000468637;TREMBL=K7ESB6;UNIPARC=UPI0002840B22;SV_overlap_AF=0.00079872;SV_overlap_PC=100;SV_overlap_name=DUP_uwash_chr19_1948003_2041192
TwoEndPlaced_19	19:1968160	insertion	ENSG00000133275	ENST00000591752	Transcript	intron_variant,feature_elongation	-	-	-	-	-	-	IMPACT=MODIFIER;STRAND=1;FLAGS=cds_end_NF;VARIANT_CLASS=insertion;SYMBOL=CSNK1G2;SYMBOL_SOURCE=HGNC;HGNC_ID=HGNC:2455;BIOTYPE=protein_coding;TSL=5;ENSP=ENSP00000467214;TREMBL=K7EP38;UNIPARC=UPI0004620B0E;INTRON=1/2;OverlapBP=1;OverlapPC=0.00;SV_overlap_AF=0.00079872;SV_overlap_PC=100;SV_overlap_name=DUP_uwash_chr19_1948003_2041192
TwoEndPlaced_19	19:1968160	insertion	ENSG00000133275	ENST00000614707	Transcript	intron_variant,non_coding_transcript_variant,feature_elongation	-	-	-	-	-	-	IMPACT=MODIFIER;STRAND=1;VARIANT_CLASS=insertion;SYMBOL=CSNK1G2;SYMBOL_SOURCE=HGNC;HGNC_ID=HGNC:2455;BIOTYPE=lncRNA;TSL=2;INTRON=1/1;OverlapBP=1;OverlapPC=0.01;SV_overlap_AF=0.00079872;SV_overlap_PC=100;SV_overlap_name=DUP_uwash_chr19_1948003_2041192
TwoEndPlaced_19	19:1968160	insertion	-	ENSR00001020976	RegulatoryFeature	regulatory_region_variant	-	-	-	-	-	-	IMPACT=MODIFIER;VARIANT_CLASS=insertion;OverlapBP=1;OverlapPC=0.03;SV_overlap_AF=0.00079872;SV_overlap_PC=100;SV_overlap_name=DUP_uwash_chr19_1948003_2041192
TwoEndPlaced_20	7:906249	insertion	ENSG00000105963	ENST00000265846	Transcript	intron_variant,feature_elongation	-	-	-	-	-	-	IMPACT=MODIFIER;STRAND=-1;VARIANT_CLASS=insertion;SYMBOL=ADAP1;SYMBOL_SOURCE=HGNC;HGNC_ID=HGNC:16486;BIOTYPE=protein_coding;MANE=NM_006869.4;TSL=1;APPRIS=P2;CCDS=CCDS5318.1;ENSP=ENSP00000265846;SWISSPROT=O75689;UNIPARC=UPI000013D694;INTRON=4/10;OverlapBP=1;OverlapPC=0.00
TwoEndPlaced_20	7:906249	insertion	ENSG00000105963	ENST00000435943	Transcript	intron_variant,feature_elongation	-	-	-	-	-	-	IMPACT=MODIFIER;STRAND=-1;FLAGS=cds_end_NF;VARIANT_CLASS=insertion;SYMBOL=ADAP1;SYMBOL_SOURCE=HGNC;HGNC_ID=HGNC:16486;BIOTYPE=protein_coding;TSL=5;ENSP=ENSP00000394973;TREMBL=C9JN36;UNIPARC=UPI000173A282;INTRON=4/5;OverlapBP=1;OverlapPC=0.00
TwoEndPlaced_20	7:906249	insertion	ENSG00000105963	ENST00000437486	Transcript	intron_variant,feature_elongation	-	-	-	-	-	-	IMPACT=MODIFIER;STRAND=-1;FLAGS=cds_start_NF,cds_end_NF;VARIANT_CLASS=insertion;SYMBOL=ADAP1;SYMBOL_SOURCE=HGNC;HGNC_ID=HGNC:16486;BIOTYPE=protein_coding;TSL=5;ENSP=ENSP00000404217;TREMBL=H7C264;UNIPARC=UPI000173A1C3;INTRON=2/6;OverlapBP=1;OverlapPC=0.00
TwoEndPlaced_20	7:906249	insertion	ENSG00000105963	ENST00000446141	Transcript	intron_variant,feature_elongation	-	-	-	-	-	-	IMPACT=MODIFIER;STRAND=-1;FLAGS=cds_start_NF;VARIANT_CLASS=insertion;SYMBOL=ADAP1;SYMBOL_SOURCE=HGNC;HGNC_ID=HGNC:16486;BIOTYPE=protein_coding;TSL=2;ENSP=ENSP00000414436;TREMBL=H0Y7Q1;UNIPARC=UPI000173A281;INTRON=3/9;OverlapBP=1;OverlapPC=0.00
TwoEndPlaced_20	7:906249	insertion	ENSG00000105963	ENST00000449296	Transcript	intron_variant,feature_elongation	-	-	-	-	-	-	IMPACT=MODIFIER;STRAND=-1;VARIANT_CLASS=insertion;SYMBOL=ADAP1;SYMBOL_SOURCE=HGNC;HGNC_ID=HGNC:16486;BIOTYPE=protein_coding;TSL=2;CCDS=CCDS64576.1;ENSP=ENSP00000407267;SWISSPROT=O75689;UNIPARC=UPI000022CDE8;INTRON=3/9;OverlapBP=1;OverlapPC=0.00
TwoEndPlaced_20	7:906249	insertion	ENSG00000105963	ENST00000453175	Transcript	upstream_gene_variant	-	-	-	-	-	-	IMPACT=MODIFIER;DISTANCE=1172;STRAND=-1;FLAGS=cds_start_NF;VARIANT_CLASS=insertion;SYMBOL=ADAP1;SYMBOL_SOURCE=HGNC;HGNC_ID=HGNC:16486;BIOTYPE=protein_coding;TSL=5;ENSP=ENSP00000409129;TREMBL=H7C324;UNIPARC=UPI0002B831E7
TwoEndPlaced_20	7:906249	insertion	ENSG00000105963	ENST00000453823	Transcript	intron_variant,feature_elongation	-	-	-	-	-	-	IMPACT=MODIFIER;STRAND=-1;FLAGS=cds_start_NF,cds_end_NF;VARIANT_CLASS=insertion;SYMBOL=ADAP1;SYMBOL_SOURCE=HGNC;HGNC_ID=HGNC:16486;BIOTYPE=protein_coding;TSL=4;ENSP=ENSP00000416545;TREMBL=H7C4B3;UNIPARC=UPI000173A1C2;INTRON=3/5;OverlapBP=1;OverlapPC=0.00
TwoEndPlaced_20	7:906249	insertion	ENSG00000105963	ENST00000454383	Transcript	intron_variant,feature_elongation	-	-	-	-	-	-	IMPACT=MODIFIER;STRAND=-1;FLAGS=cds_start_NF,cds_end_NF;VARIANT_CLASS=insertion;SYMBOL=ADAP1;SYMBOL_SOURCE=HGNC;HGNC_ID=HGNC:16486;BIOTYPE=protein_coding;TSL=4;ENSP=ENSP00000391315;TREMBL=H7BZT6;UNIPARC=UPI000173A1C1;INTRON=3/6;OverlapBP=1;OverlapPC=0.00
TwoEndPlaced_20	7:906249	insertion	ENSG00000240230	ENST00000457254	Transcript	intron_variant,NMD_transcript_variant,feature_elongation	-	-	-	-	-	-	IMPACT=MODIFIER;STRAND=-1;VARIANT_CLASS=insertion;SYMBOL=COX19;SYMBOL_SOURCE=HGNC;HGNC_ID=HGNC:28074;BIOTYPE=nonsense_mediated_decay;TSL=2;ENSP=ENSP00000413423;TREMBL=F8WEL9;UNIPARC=UPI000173A1C5;INTRON=5/11;OverlapBP=1;OverlapPC=0.00
TwoEndPlaced_20	7:906249	insertion	ENSG00000105963	ENST00000463358	Transcript	intron_variant,non_coding_transcript_variant,feature_elongation	-	-	-	-	-	-	IMPACT=MODIFIER;STRAND=-1;VARIANT_CLASS=insertion;SYMBOL=ADAP1;SYMBOL_SOURCE=HGNC;HGNC_ID=HGNC:16486;BIOTYPE=lncRNA;TSL=3;INTRON=4/5;OverlapBP=1;OverlapPC=0.00
TwoEndPlaced_20	7:906249	insertion	ENSG00000105963	ENST00000477906	Transcript	intron_variant,non_coding_transcript_variant,feature_elongation	-	-	-	-	-	-	IMPACT=MODIFIER;STRAND=-1;VARIANT_CLASS=insertion;SYMBOL=ADAP1;SYMBOL_SOURCE=HGNC;HGNC_ID=HGNC:16486;BIOTYPE=lncRNA;TSL=3;INTRON=4/5;OverlapBP=1;OverlapPC=0.00
TwoEndPlaced_20	7:906249	insertion	ENSG00000105963	ENST00000478000	Transcript	upstream_gene_variant	-	-	-	-	-	-	IMPACT=MODIFIER;DISTANCE=633;STRAND=-1;VARIANT_CLASS=insertion;SYMBOL=ADAP1;SYMBOL_SOURCE=HGNC;HGNC_ID=HGNC:16486;BIOTYPE=retained_intron;TSL=5
TwoEndPlaced_20	7:906249	insertion	ENSG00000105963	ENST00000481406	Transcript	upstream_gene_variant	-	-	-	-	-	-	IMPACT=MODIFIER;DISTANCE=1111;STRAND=-1;VARIANT_CLASS=insertion;SYMBOL=ADAP1;SYMBOL_SOURCE=HGNC;HGNC_ID=HGNC:16486;BIOTYPE=retained_intron;TSL=2
TwoEndPlaced_20	7:906249	insertion	ENSG00000105963	ENST00000488527	Transcript	intron_variant,non_coding_transcript_variant,feature_elongation	-	-	-	-	-	-	IMPACT=MODIFIER;STRAND=-1;VARIANT_CLASS=insertion;SYMBOL=ADAP1;SYMBOL_SOURCE=HGNC;HGNC_ID=HGNC:16486;BIOTYPE=lncRNA;TSL=5;INTRON=2/3;OverlapBP=1;OverlapPC=0.01
TwoEndPlaced_20	7:906249	insertion	ENSG00000105963	ENST00000495809	Transcript	upstream_gene_variant	-	-	-	-	-	-	IMPACT=MODIFIER;DISTANCE=4850;STRAND=-1;VARIANT_CLASS=insertion;SYMBOL=ADAP1;SYMBOL_SOURCE=HGNC;HGNC_ID=HGNC:16486;BIOTYPE=retained_intron;TSL=2
TwoEndPlaced_20	7:906249	insertion	ENSG00000105963	ENST00000539900	Transcript	intron_variant,feature_elongation	-	-	-	-	-	-	IMPACT=MODIFIER;STRAND=-1;VARIANT_CLASS=insertion;SYMBOL=ADAP1;SYMBOL_SOURCE=HGNC;HGNC_ID=HGNC:16486;BIOTYPE=protein_coding;CANONICAL=YES;TSL=2;CCDS=CCDS64577.1;ENSP=ENSP00000442682;SWISSPROT=O75689;UNIPARC=UPI0001AE701D;INTRON=4/10;OverlapBP=1;OverlapPC=0.00
TwoEndPlaced_20	7:906249	insertion	ENSG00000105963	ENST00000611167	Transcript	intron_variant,feature_elongation	-	-	-	-	-	-	IMPACT=MODIFIER;STRAND=-1;VARIANT_CLASS=insertion;SYMBOL=ADAP1;SYMBOL_SOURCE=HGNC;HGNC_ID=HGNC:16486;BIOTYPE=protein_coding;TSL=5;CCDS=CCDS64576.1;ENSP=ENSP00000481154;SWISSPROT=O75689;UNIPARC=UPI000022CDE8;INTRON=4/10;OverlapBP=1;OverlapPC=0.00
TwoEndPlaced_20	7:906249	insertion	ENSG00000105963	ENST00000617043	Transcript	intron_variant,feature_elongation	-	-	-	-	-	-	IMPACT=MODIFIER;STRAND=-1;VARIANT_CLASS=insertion;SYMBOL=ADAP1;SYMBOL_SOURCE=HGNC;HGNC_ID=HGNC:16486;BIOTYPE=protein_coding;TSL=2;CCDS=CCDS75558.1;ENSP=ENSP00000478011;TREMBL=A0A087WTN6;UNIPARC=UPI00004DF92A;INTRON=2/8;OverlapBP=1;OverlapPC=0.00
TwoEndPlaced_20	7:906249	insertion	ENSG00000105963	ENST00000649206	Transcript	intron_variant,feature_elongation	-	-	-	-	-	-	IMPACT=MODIFIER;STRAND=-1;VARIANT_CLASS=insertion;SYMBOL=ADAP1;SYMBOL_SOURCE=HGNC;HGNC_ID=HGNC:16486;BIOTYPE=protein_coding;APPRIS=A1;ENSP=ENSP00000497220;TREMBL=A0A3B3ISA7;UNIPARC=UPI0000E0A700;INTRON=4/10;OverlapBP=1;OverlapPC=0.00
TwoEndPlaced_20	7:906286	insertion	ENSG00000105963	ENST00000265846	Transcript	intron_variant,feature_elongation	-	-	-	-	-	-	IMPACT=MODIFIER;STRAND=-1;VARIANT_CLASS=insertion;SYMBOL=ADAP1;SYMBOL_SOURCE=HGNC;HGNC_ID=HGNC:16486;BIOTYPE=protein_coding;MANE=NM_006869.4;TSL=1;APPRIS=P2;CCDS=CCDS5318.1;ENSP=ENSP00000265846;SWISSPROT=O75689;UNIPARC=UPI000013D694;INTRON=4/10;OverlapBP=1;OverlapPC=0.00
TwoEndPlaced_20	7:906286	insertion	ENSG00000105963	ENST00000435943	Transcript	intron_variant,feature_elongation	-	-	-	-	-	-	IMPACT=MODIFIER;STRAND=-1;FLAGS=cds_end_NF;VARIANT_CLASS=insertion;SYMBOL=ADAP1;SYMBOL_SOURCE=HGNC;HGNC_ID=HGNC:16486;BIOTYPE=protein_coding;TSL=5;ENSP=ENSP00000394973;TREMBL=C9JN36;UNIPARC=UPI000173A282;INTRON=4/5;OverlapBP=1;OverlapPC=0.00
TwoEndPlaced_20	7:906286	insertion	ENSG00000105963	ENST00000437486	Transcript	intron_variant,feature_elongation	-	-	-	-	-	-	IMPACT=MODIFIER;STRAND=-1;FLAGS=cds_start_NF,cds_end_NF;VARIANT_CLASS=insertion;SYMBOL=ADAP1;SYMBOL_SOURCE=HGNC;HGNC_ID=HGNC:16486;BIOTYPE=protein_coding;TSL=5;ENSP=ENSP00000404217;TREMBL=H7C264;UNIPARC=UPI000173A1C3;INTRON=2/6;OverlapBP=1;OverlapPC=0.00
TwoEndPlaced_20	7:906286	insertion	ENSG00000105963	ENST00000446141	Transcript	intron_variant,feature_elongation	-	-	-	-	-	-	IMPACT=MODIFIER;STRAND=-1;FLAGS=cds_start_NF;VARIANT_CLASS=insertion;SYMBOL=ADAP1;SYMBOL_SOURCE=HGNC;HGNC_ID=HGNC:16486;BIOTYPE=protein_coding;TSL=2;ENSP=ENSP00000414436;TREMBL=H0Y7Q1;UNIPARC=UPI000173A281;INTRON=3/9;OverlapBP=1;OverlapPC=0.00
TwoEndPlaced_20	7:906286	insertion	ENSG00000105963	ENST00000449296	Transcript	intron_variant,feature_elongation	-	-	-	-	-	-	IMPACT=MODIFIER;STRAND=-1;VARIANT_CLASS=insertion;SYMBOL=ADAP1;SYMBOL_SOURCE=HGNC;HGNC_ID=HGNC:16486;BIOTYPE=protein_coding;TSL=2;CCDS=CCDS64576.1;ENSP=ENSP00000407267;SWISSPROT=O75689;UNIPARC=UPI000022CDE8;INTRON=3/9;OverlapBP=1;OverlapPC=0.00
TwoEndPlaced_20	7:906286	insertion	ENSG00000105963	ENST00000453175	Transcript	upstream_gene_variant	-	-	-	-	-	-	IMPACT=MODIFIER;DISTANCE=1209;STRAND=-1;FLAGS=cds_start_NF;VARIANT_CLASS=insertion;SYMBOL=ADAP1;SYMBOL_SOURCE=HGNC;HGNC_ID=HGNC:16486;BIOTYPE=protein_coding;TSL=5;ENSP=ENSP00000409129;TREMBL=H7C324;UNIPARC=UPI0002B831E7
TwoEndPlaced_20	7:906286	insertion	ENSG00000105963	ENST00000453823	Transcript	intron_variant,feature_elongation	-	-	-	-	-	-	IMPACT=MODIFIER;STRAND=-1;FLAGS=cds_start_NF,cds_end_NF;VARIANT_CLASS=insertion;SYMBOL=ADAP1;SYMBOL_SOURCE=HGNC;HGNC_ID=HGNC:16486;BIOTYPE=protein_coding;TSL=4;ENSP=ENSP00000416545;TREMBL=H7C4B3;UNIPARC=UPI000173A1C2;INTRON=3/5;OverlapBP=1;OverlapPC=0.00
TwoEndPlaced_20	7:906286	insertion	ENSG00000105963	ENST00000454383	Transcript	intron_variant,feature_elongation	-	-	-	-	-	-	IMPACT=MODIFIER;STRAND=-1;FLAGS=cds_start_NF,cds_end_NF;VARIANT_CLASS=insertion;SYMBOL=ADAP1;SYMBOL_SOURCE=HGNC;HGNC_ID=HGNC:16486;BIOTYPE=protein_coding;TSL=4;ENSP=ENSP00000391315;TREMBL=H7BZT6;UNIPARC=UPI000173A1C1;INTRON=3/6;OverlapBP=1;OverlapPC=0.00
TwoEndPlaced_20	7:906286	insertion	ENSG00000240230	ENST00000457254	Transcript	intron_variant,NMD_transcript_variant,feature_elongation	-	-	-	-	-	-	IMPACT=MODIFIER;STRAND=-1;VARIANT_CLASS=insertion;SYMBOL=COX19;SYMBOL_SOURCE=HGNC;HGNC_ID=HGNC:28074;BIOTYPE=nonsense_mediated_decay;TSL=2;ENSP=ENSP00000413423;TREMBL=F8WEL9;UNIPARC=UPI000173A1C5;INTRON=5/11;OverlapBP=1;OverlapPC=0.00
TwoEndPlaced_20	7:906286	insertion	ENSG00000105963	ENST00000463358	Transcript	intron_variant,non_coding_transcript_variant,feature_elongation	-	-	-	-	-	-	IMPACT=MODIFIER;STRAND=-1;VARIANT_CLASS=insertion;SYMBOL=ADAP1;SYMBOL_SOURCE=HGNC;HGNC_ID=HGNC:16486;BIOTYPE=lncRNA;TSL=3;INTRON=4/5;OverlapBP=1;OverlapPC=0.00
TwoEndPlaced_20	7:906286	insertion	ENSG00000105963	ENST00000477906	Transcript	intron_variant,non_coding_transcript_variant,feature_elongation	-	-	-	-	-	-	IMPACT=MODIFIER;STRAND=-1;VARIANT_CLASS=insertion;SYMBOL=ADAP1;SYMBOL_SOURCE=HGNC;HGNC_ID=HGNC:16486;BIOTYPE=lncRNA;TSL=3;INTRON=4/5;OverlapBP=1;OverlapPC=0.00
TwoEndPlaced_20	7:906286	insertion	ENSG00000105963	ENST00000478000	Transcript	upstream_gene_variant	-	-	-	-	-	-	IMPACT=MODIFIER;DISTANCE=670;STRAND=-1;VARIANT_CLASS=insertion;SYMBOL=ADAP1;SYMBOL_SOURCE=HGNC;HGNC_ID=HGNC:16486;BIOTYPE=retained_intron;TSL=5
TwoEndPlaced_20	7:906286	insertion	ENSG00000105963	ENST00000481406	Transcript	upstream_gene_variant	-	-	-	-	-	-	IMPACT=MODIFIER;DISTANCE=1148;STRAND=-1;VARIANT_CLASS=insertion;SYMBOL=ADAP1;SYMBOL_SOURCE=HGNC;HGNC_ID=HGNC:16486;BIOTYPE=retained_intron;TSL=2
TwoEndPlaced_20	7:906286	insertion	ENSG00000105963	ENST00000488527	Transcript	intron_variant,non_coding_transcript_variant,feature_elongation	-	-	-	-	-	-	IMPACT=MODIFIER;STRAND=-1;VARIANT_CLASS=insertion;SYMBOL=ADAP1;SYMBOL_SOURCE=HGNC;HGNC_ID=HGNC:16486;BIOTYPE=lncRNA;TSL=5;INTRON=2/3;OverlapBP=1;OverlapPC=0.01
TwoEndPlaced_20	7:906286	insertion	ENSG00000105963	ENST00000495809	Transcript	upstream_gene_variant	-	-	-	-	-	-	IMPACT=MODIFIER;DISTANCE=4887;STRAND=-1;VARIANT_CLASS=insertion;SYMBOL=ADAP1;SYMBOL_SOURCE=HGNC;HGNC_ID=HGNC:16486;BIOTYPE=retained_intron;TSL=2
TwoEndPlaced_20	7:906286	insertion	ENSG00000105963	ENST00000539900	Transcript	intron_variant,feature_elongation	-	-	-	-	-	-	IMPACT=MODIFIER;STRAND=-1;VARIANT_CLASS=insertion;SYMBOL=ADAP1;SYMBOL_SOURCE=HGNC;HGNC_ID=HGNC:16486;BIOTYPE=protein_coding;CANONICAL=YES;TSL=2;CCDS=CCDS64577.1;ENSP=ENSP00000442682;SWISSPROT=O75689;UNIPARC=UPI0001AE701D;INTRON=4/10;OverlapBP=1;OverlapPC=0.00
TwoEndPlaced_20	7:906286	insertion	ENSG00000105963	ENST00000611167	Transcript	intron_variant,feature_elongation	-	-	-	-	-	-	IMPACT=MODIFIER;STRAND=-1;VARIANT_CLASS=insertion;SYMBOL=ADAP1;SYMBOL_SOURCE=HGNC;HGNC_ID=HGNC:16486;BIOTYPE=protein_coding;TSL=5;CCDS=CCDS64576.1;ENSP=ENSP00000481154;SWISSPROT=O75689;UNIPARC=UPI000022CDE8;INTRON=4/10;OverlapBP=1;OverlapPC=0.00
TwoEndPlaced_20	7:906286	insertion	ENSG00000105963	ENST00000617043	Transcript	intron_variant,feature_elongation	-	-	-	-	-	-	IMPACT=MODIFIER;STRAND=-1;VARIANT_CLASS=insertion;SYMBOL=ADAP1;SYMBOL_SOURCE=HGNC;HGNC_ID=HGNC:16486;BIOTYPE=protein_coding;TSL=2;CCDS=CCDS75558.1;ENSP=ENSP00000478011;TREMBL=A0A087WTN6;UNIPARC=UPI00004DF92A;INTRON=2/8;OverlapBP=1;OverlapPC=0.00
TwoEndPlaced_20	7:906286	insertion	ENSG00000105963	ENST00000649206	Transcript	intron_variant,feature_elongation	-	-	-	-	-	-	IMPACT=MODIFIER;STRAND=-1;VARIANT_CLASS=insertion;SYMBOL=ADAP1;SYMBOL_SOURCE=HGNC;HGNC_ID=HGNC:16486;BIOTYPE=protein_coding;APPRIS=A1;ENSP=ENSP00000497220;TREMBL=A0A3B3ISA7;UNIPARC=UPI0000E0A700;INTRON=4/10;OverlapBP=1;OverlapPC=0.00
TwoEndPlaced_21	10:46526442	insertion	ENSG00000285402	ENST00000616785	Transcript	intron_variant,non_coding_transcript_variant,feature_elongation	-	-	-	-	-	-	IMPACT=MODIFIER;STRAND=1;VARIANT_CLASS=insertion;SYMBOL=AC244230.2;SYMBOL_SOURCE=Clone_based_ensembl_gene;BIOTYPE=lncRNA;CANONICAL=YES;TSL=2;INTRON=3/3;OverlapBP=1;OverlapPC=0.00
TwoEndPlaced_21	10:46526515	insertion	ENSG00000285402	ENST00000616785	Transcript	intron_variant,non_coding_transcript_variant,feature_elongation	-	-	-	-	-	-	IMPACT=MODIFIER;STRAND=1;VARIANT_CLASS=insertion;SYMBOL=AC244230.2;SYMBOL_SOURCE=Clone_based_ensembl_gene;BIOTYPE=lncRNA;CANONICAL=YES;TSL=2;INTRON=3/3;OverlapBP=1;OverlapPC=0.00
TwoEndPlaced_22	2:26851336	insertion	ENSG00000157851	ENST00000288699	Transcript	intron_variant,feature_elongation	-	-	-	-	-	-	IMPACT=MODIFIER;STRAND=1;VARIANT_CLASS=insertion;SYMBOL=DPYSL5;SYMBOL_SOURCE=HGNC;HGNC_ID=HGNC:20637;BIOTYPE=protein_coding;CANONICAL=YES;MANE=NM_020134.4;TSL=1;APPRIS=P1;CCDS=CCDS1730.1;ENSP=ENSP00000288699;SWISSPROT=Q9BPU6;UNIPARC=UPI00000411CF;INTRON=1/12;OverlapBP=1;OverlapPC=0.00;SV_overlap_AF=0.00019968;SV_overlap_PC=100;SV_overlap_name=BI_GS_DEL1_B2_P0277_557
TwoEndPlaced_22	2:26851336	insertion	ENSG00000157851	ENST00000401478	Transcript	intron_variant,feature_elongation	-	-	-	-	-	-	IMPACT=MODIFIER;STRAND=1;VARIANT_CLASS=insertion;SYMBOL=DPYSL5;SYMBOL_SOURCE=HGNC;HGNC_ID=HGNC:20637;BIOTYPE=protein_coding;TSL=1;APPRIS=P1;CCDS=CCDS1730.1;ENSP=ENSP00000385549;SWISSPROT=Q9BPU6;UNIPARC=UPI00000411CF;INTRON=1/12;OverlapBP=1;OverlapPC=0.00;SV_overlap_AF=0.00019968;SV_overlap_PC=100;SV_overlap_name=BI_GS_DEL1_B2_P0277_557
TwoEndPlaced_22	2:26851336	insertion	ENSG00000157851	ENST00000431402	Transcript	intron_variant,feature_elongation	-	-	-	-	-	-	IMPACT=MODIFIER;STRAND=1;FLAGS=cds_end_NF;VARIANT_CLASS=insertion;SYMBOL=DPYSL5;SYMBOL_SOURCE=HGNC;HGNC_ID=HGNC:20637;BIOTYPE=protein_coding;TSL=4;ENSP=ENSP00000399581;TREMBL=E7EWB4;UNIPARC=UPI0003F47CA0;INTRON=1/3;OverlapBP=1;OverlapPC=0.00;SV_overlap_AF=0.00019968;SV_overlap_PC=100;SV_overlap_name=BI_GS_DEL1_B2_P0277_557
TwoEndPlaced_22	2:26851336	insertion	ENSG00000157851	ENST00000434719	Transcript	intron_variant,feature_elongation	-	-	-	-	-	-	IMPACT=MODIFIER;STRAND=1;FLAGS=cds_end_NF;VARIANT_CLASS=insertion;SYMBOL=DPYSL5;SYMBOL_SOURCE=HGNC;HGNC_ID=HGNC:20637;BIOTYPE=protein_coding;TSL=4;ENSP=ENSP00000413075;TREMBL=E7ESV0;UNIPARC=UPI000173A4B8;INTRON=1/3;OverlapBP=1;OverlapPC=0.00;SV_overlap_AF=0.00019968;SV_overlap_PC=100;SV_overlap_name=BI_GS_DEL1_B2_P0277_557
TwoEndPlaced_22	2:26851336	insertion	ENSG00000157851	ENST00000450961	Transcript	intron_variant,feature_elongation	-	-	-	-	-	-	IMPACT=MODIFIER;STRAND=1;FLAGS=cds_end_NF;VARIANT_CLASS=insertion;SYMBOL=DPYSL5;SYMBOL_SOURCE=HGNC;HGNC_ID=HGNC:20637;BIOTYPE=protein_coding;TSL=4;ENSP=ENSP00000407174;TREMBL=E9PHT0;UNIPARC=UPI000173A4B6;INTRON=1/3;OverlapBP=1;OverlapPC=0.00;SV_overlap_AF=0.00019968;SV_overlap_PC=100;SV_overlap_name=BI_GS_DEL1_B2_P0277_557
TwoEndPlaced_22	2:26851336	insertion	ENSG00000157851	ENST00000614712	Transcript	intron_variant,feature_elongation	-	-	-	-	-	-	IMPACT=MODIFIER;STRAND=1;VARIANT_CLASS=insertion;SYMBOL=DPYSL5;SYMBOL_SOURCE=HGNC;HGNC_ID=HGNC:20637;BIOTYPE=protein_coding;TSL=5;APPRIS=P1;CCDS=CCDS1730.1;ENSP=ENSP00000481305;SWISSPROT=Q9BPU6;UNIPARC=UPI00000411CF;INTRON=1/12;OverlapBP=1;OverlapPC=0.00;SV_overlap_AF=0.00019968;SV_overlap_PC=100;SV_overlap_name=BI_GS_DEL1_B2_P0277_557
TwoEndPlaced_22	2:26851336	insertion	ENSG00000157851	ENST00000288699	Transcript	intron_variant,feature_elongation	-	-	-	-	-	-	IMPACT=MODIFIER;STRAND=1;VARIANT_CLASS=insertion;SYMBOL=DPYSL5;SYMBOL_SOURCE=HGNC;HGNC_ID=HGNC:20637;BIOTYPE=protein_coding;CANONICAL=YES;MANE=NM_020134.4;TSL=1;APPRIS=P1;CCDS=CCDS1730.1;ENSP=ENSP00000288699;SWISSPROT=Q9BPU6;UNIPARC=UPI00000411CF;INTRON=1/12;OverlapBP=1;OverlapPC=0.00;SV_overlap_AF=0.00019968;SV_overlap_PC=100;SV_overlap_name=BI_GS_DEL1_B2_P0277_557
TwoEndPlaced_22	2:26851336	insertion	ENSG00000157851	ENST00000401478	Transcript	intron_variant,feature_elongation	-	-	-	-	-	-	IMPACT=MODIFIER;STRAND=1;VARIANT_CLASS=insertion;SYMBOL=DPYSL5;SYMBOL_SOURCE=HGNC;HGNC_ID=HGNC:20637;BIOTYPE=protein_coding;TSL=1;APPRIS=P1;CCDS=CCDS1730.1;ENSP=ENSP00000385549;SWISSPROT=Q9BPU6;UNIPARC=UPI00000411CF;INTRON=1/12;OverlapBP=1;OverlapPC=0.00;SV_overlap_AF=0.00019968;SV_overlap_PC=100;SV_overlap_name=BI_GS_DEL1_B2_P0277_557
TwoEndPlaced_22	2:26851336	insertion	ENSG00000157851	ENST00000431402	Transcript	intron_variant,feature_elongation	-	-	-	-	-	-	IMPACT=MODIFIER;STRAND=1;FLAGS=cds_end_NF;VARIANT_CLASS=insertion;SYMBOL=DPYSL5;SYMBOL_SOURCE=HGNC;HGNC_ID=HGNC:20637;BIOTYPE=protein_coding;TSL=4;ENSP=ENSP00000399581;TREMBL=E7EWB4;UNIPARC=UPI0003F47CA0;INTRON=1/3;OverlapBP=1;OverlapPC=0.00;SV_overlap_AF=0.00019968;SV_overlap_PC=100;SV_overlap_name=BI_GS_DEL1_B2_P0277_557
TwoEndPlaced_22	2:26851336	insertion	ENSG00000157851	ENST00000434719	Transcript	intron_variant,feature_elongation	-	-	-	-	-	-	IMPACT=MODIFIER;STRAND=1;FLAGS=cds_end_NF;VARIANT_CLASS=insertion;SYMBOL=DPYSL5;SYMBOL_SOURCE=HGNC;HGNC_ID=HGNC:20637;BIOTYPE=protein_coding;TSL=4;ENSP=ENSP00000413075;TREMBL=E7ESV0;UNIPARC=UPI000173A4B8;INTRON=1/3;OverlapBP=1;OverlapPC=0.00;SV_overlap_AF=0.00019968;SV_overlap_PC=100;SV_overlap_name=BI_GS_DEL1_B2_P0277_557
TwoEndPlaced_22	2:26851336	insertion	ENSG00000157851	ENST00000450961	Transcript	intron_variant,feature_elongation	-	-	-	-	-	-	IMPACT=MODIFIER;STRAND=1;FLAGS=cds_end_NF;VARIANT_CLASS=insertion;SYMBOL=DPYSL5;SYMBOL_SOURCE=HGNC;HGNC_ID=HGNC:20637;BIOTYPE=protein_coding;TSL=4;ENSP=ENSP00000407174;TREMBL=E9PHT0;UNIPARC=UPI000173A4B6;INTRON=1/3;OverlapBP=1;OverlapPC=0.00;SV_overlap_AF=0.00019968;SV_overlap_PC=100;SV_overlap_name=BI_GS_DEL1_B2_P0277_557
TwoEndPlaced_22	2:26851336	insertion	ENSG00000157851	ENST00000614712	Transcript	intron_variant,feature_elongation	-	-	-	-	-	-	IMPACT=MODIFIER;STRAND=1;VARIANT_CLASS=insertion;SYMBOL=DPYSL5;SYMBOL_SOURCE=HGNC;HGNC_ID=HGNC:20637;BIOTYPE=protein_coding;TSL=5;APPRIS=P1;CCDS=CCDS1730.1;ENSP=ENSP00000481305;SWISSPROT=Q9BPU6;UNIPARC=UPI00000411CF;INTRON=1/12;OverlapBP=1;OverlapPC=0.00;SV_overlap_AF=0.00019968;SV_overlap_PC=100;SV_overlap_name=BI_GS_DEL1_B2_P0277_557
TwoEndPlaced_23	20:37914362	insertion	ENSG00000132821	ENST00000373459	Transcript	intron_variant,feature_elongation	-	-	-	-	-	-	IMPACT=MODIFIER;STRAND=1;VARIANT_CLASS=insertion;SYMBOL=VSTM2L;SYMBOL_SOURCE=HGNC;HGNC_ID=HGNC:16096;BIOTYPE=protein_coding;TSL=3;ENSP=ENSP00000362558;SWISSPROT=Q96N03;UNIPARC=UPI00004A3A03;INTRON=1/1;OverlapBP=1;OverlapPC=0.00
TwoEndPlaced_23	20:37914362	insertion	ENSG00000132821	ENST00000373461	Transcript	intron_variant,feature_elongation	-	-	-	-	-	-	IMPACT=MODIFIER;STRAND=1;VARIANT_CLASS=insertion;SYMBOL=VSTM2L;SYMBOL_SOURCE=HGNC;HGNC_ID=HGNC:16096;BIOTYPE=protein_coding;CANONICAL=YES;MANE=NM_080607.3;TSL=1;APPRIS=P1;CCDS=CCDS13299.1;ENSP=ENSP00000362560;SWISSPROT=Q96N03;UNIPARC=UPI0000128674;INTRON=1/3;OverlapBP=1;OverlapPC=0.00
TwoEndPlaced_23	20:37914362	insertion	ENSG00000132821	ENST00000448944	Transcript	intron_variant,feature_elongation	-	-	-	-	-	-	IMPACT=MODIFIER;STRAND=1;FLAGS=cds_end_NF;VARIANT_CLASS=insertion;SYMBOL=VSTM2L;SYMBOL_SOURCE=HGNC;HGNC_ID=HGNC:16096;BIOTYPE=protein_coding;TSL=3;ENSP=ENSP00000406537;SWISSPROT=Q96N03;UNIPARC=UPI0000E5A326;INTRON=1/2;OverlapBP=1;OverlapPC=0.00
TwoEndPlaced_23	20:37914405	insertion	ENSG00000132821	ENST00000373459	Transcript	intron_variant,feature_elongation	-	-	-	-	-	-	IMPACT=MODIFIER;STRAND=1;VARIANT_CLASS=insertion;SYMBOL=VSTM2L;SYMBOL_SOURCE=HGNC;HGNC_ID=HGNC:16096;BIOTYPE=protein_coding;TSL=3;ENSP=ENSP00000362558;SWISSPROT=Q96N03;UNIPARC=UPI00004A3A03;INTRON=1/1;OverlapBP=1;OverlapPC=0.00
TwoEndPlaced_23	20:37914405	insertion	ENSG00000132821	ENST00000373461	Transcript	intron_variant,feature_elongation	-	-	-	-	-	-	IMPACT=MODIFIER;STRAND=1;VARIANT_CLASS=insertion;SYMBOL=VSTM2L;SYMBOL_SOURCE=HGNC;HGNC_ID=HGNC:16096;BIOTYPE=protein_coding;CANONICAL=YES;MANE=NM_080607.3;TSL=1;APPRIS=P1;CCDS=CCDS13299.1;ENSP=ENSP00000362560;SWISSPROT=Q96N03;UNIPARC=UPI0000128674;INTRON=1/3;OverlapBP=1;OverlapPC=0.00
TwoEndPlaced_23	20:37914405	insertion	ENSG00000132821	ENST00000448944	Transcript	intron_variant,feature_elongation	-	-	-	-	-	-	IMPACT=MODIFIER;STRAND=1;FLAGS=cds_end_NF;VARIANT_CLASS=insertion;SYMBOL=VSTM2L;SYMBOL_SOURCE=HGNC;HGNC_ID=HGNC:16096;BIOTYPE=protein_coding;TSL=3;ENSP=ENSP00000406537;SWISSPROT=Q96N03;UNIPARC=UPI0000E5A326;INTRON=1/2;OverlapBP=1;OverlapPC=0.00
TwoEndPlaced_24	11:5549477	insertion	ENSG00000181616	ENST00000322653	Transcript	upstream_gene_variant	-	-	-	-	-	-	IMPACT=MODIFIER;DISTANCE=944;STRAND=-1;VARIANT_CLASS=insertion;SYMBOL=OR52H1;SYMBOL_SOURCE=HGNC;HGNC_ID=HGNC:15218;BIOTYPE=protein_coding;APPRIS=P1;ENSP=ENSP00000326259;TREMBL=A0A126GWQ6;UNIPARC=UPI000004B217;SV_overlap_AF=0.00019968,0.00019968;SV_overlap_PC=100,100;SV_overlap_name=DUP_uwash_chr11_5485253_5593047,BI_GS_CNV_11_5549250_5572787
TwoEndPlaced_24	11:5549477	insertion	ENSG00000239920	ENST00000380259	Transcript	intron_variant,NMD_transcript_variant,feature_elongation	-	-	-	-	-	-	IMPACT=MODIFIER;STRAND=-1;FLAGS=cds_start_NF;VARIANT_CLASS=insertion;SYMBOL=AC104389.5;SYMBOL_SOURCE=Clone_based_ensembl_gene;BIOTYPE=nonsense_mediated_decay;CANONICAL=YES;TSL=5;APPRIS=P1;ENSP=ENSP00000369609;TREMBL=A0A2U3TZJ3;UNIPARC=UPI000D18EBBD;INTRON=5/7;OverlapBP=1;OverlapPC=0.00;SV_overlap_AF=0.00019968,0.00019968;SV_overlap_PC=100,100;SV_overlap_name=DUP_uwash_chr11_5485253_5593047,BI_GS_…
TwoEndPlaced_24	11:5549477	insertion	ENSG00000248553	ENST00000514607	Transcript	downstream_gene_variant	-	-	-	-	-	-	IMPACT=MODIFIER;DISTANCE=2185;STRAND=-1;VARIANT_CLASS=insertion;SYMBOL=OR52H2P;SYMBOL_SOURCE=HGNC;HGNC_ID=HGNC:15219;BIOTYPE=unitary_pseudogene;CANONICAL=YES;SV_overlap_AF=0.00019968,0.00019968;SV_overlap_PC=100,100;SV_overlap_name=DUP_uwash_chr11_5485253_5593047,BI_GS_CNV_11_5549250_5572787
TwoEndPlaced_24	11:5549477	insertion	ENSG00000181616	ENST00000641796	Transcript	upstream_gene_variant	-	-	-	-	-	-	IMPACT=MODIFIER;DISTANCE=3928;STRAND=-1;VARIANT_CLASS=insertion;SYMBOL=OR52H1;SYMBOL_SOURCE=HGNC;HGNC_ID=HGNC:15218;BIOTYPE=protein_coding;CANONICAL=YES;CCDS=CCDS31386.1;ENSP=ENSP00000493308;SWISSPROT=Q8NGJ2;UNIPARC=UPI0000041EB2;SV_overlap_AF=0.00019968,0.00019968;SV_overlap_PC=100,100;SV_overlap_name=DUP_uwash_chr11_5485253_5593047,BI_GS_CNV_11_5549250_5572787
TwoEndPlaced_24	11:5549540	insertion	ENSG00000181616	ENST00000322653	Transcript	upstream_gene_variant	-	-	-	-	-	-	IMPACT=MODIFIER;DISTANCE=1007;STRAND=-1;VARIANT_CLASS=insertion;SYMBOL=OR52H1;SYMBOL_SOURCE=HGNC;HGNC_ID=HGNC:15218;BIOTYPE=protein_coding;APPRIS=P1;ENSP=ENSP00000326259;TREMBL=A0A126GWQ6;UNIPARC=UPI000004B217;SV_overlap_AF=0.00019968,0.00019968;SV_overlap_PC=100,100;SV_overlap_name=DUP_uwash_chr11_5485253_5593047,BI_GS_CNV_11_5549250_5572787
TwoEndPlaced_24	11:5549540	insertion	ENSG00000239920	ENST00000380259	Transcript	intron_variant,NMD_transcript_variant,feature_elongation	-	-	-	-	-	-	IMPACT=MODIFIER;STRAND=-1;FLAGS=cds_start_NF;VARIANT_CLASS=insertion;SYMBOL=AC104389.5;SYMBOL_SOURCE=Clone_based_ensembl_gene;BIOTYPE=nonsense_mediated_decay;CANONICAL=YES;TSL=5;APPRIS=P1;ENSP=ENSP00000369609;TREMBL=A0A2U3TZJ3;UNIPARC=UPI000D18EBBD;INTRON=5/7;OverlapBP=1;OverlapPC=0.00;SV_overlap_AF=0.00019968,0.00019968;SV_overlap_PC=100,100;SV_overlap_name=DUP_uwash_chr11_5485253_5593047,BI_GS_…
TwoEndPlaced_24	11:5549540	insertion	ENSG00000248553	ENST00000514607	Transcript	downstream_gene_variant	-	-	-	-	-	-	IMPACT=MODIFIER;DISTANCE=2122;STRAND=-1;VARIANT_CLASS=insertion;SYMBOL=OR52H2P;SYMBOL_SOURCE=HGNC;HGNC_ID=HGNC:15219;BIOTYPE=unitary_pseudogene;CANONICAL=YES;SV_overlap_AF=0.00019968,0.00019968;SV_overlap_PC=100,100;SV_overlap_name=DUP_uwash_chr11_5485253_5593047,BI_GS_CNV_11_5549250_5572787
TwoEndPlaced_24	11:5549540	insertion	ENSG00000181616	ENST00000641796	Transcript	upstream_gene_variant	-	-	-	-	-	-	IMPACT=MODIFIER;DISTANCE=3991;STRAND=-1;VARIANT_CLASS=insertion;SYMBOL=OR52H1;SYMBOL_SOURCE=HGNC;HGNC_ID=HGNC:15218;BIOTYPE=protein_coding;CANONICAL=YES;CCDS=CCDS31386.1;ENSP=ENSP00000493308;SWISSPROT=Q8NGJ2;UNIPARC=UPI0000041EB2;SV_overlap_AF=0.00019968,0.00019968;SV_overlap_PC=100,100;SV_overlap_name=DUP_uwash_chr11_5485253_5593047,BI_GS_CNV_11_5549250_5572787
TwoEndPlaced_25	5:58597320	insertion	ENSG00000152932	ENST00000282878	Transcript	intron_variant,feature_elongation	-	-	-	-	-	-	IMPACT=MODIFIER;STRAND=1;VARIANT_CLASS=insertion;SYMBOL=RAB3C;SYMBOL_SOURCE=HGNC;HGNC_ID=HGNC:30269;BIOTYPE=protein_coding;CANONICAL=YES;MANE=NM_138453.4;TSL=1;APPRIS=P1;CCDS=CCDS3976.1;ENSP=ENSP00000282878;SWISSPROT=Q96E17;UNIPARC=UPI0000133178;INTRON=1/4;OverlapBP=1;OverlapPC=0.00
TwoEndPlaced_25	5:58597320	insertion	ENSG00000152932	ENST00000513316	Transcript	intron_variant,non_coding_transcript_variant,feature_elongation	-	-	-	-	-	-	IMPACT=MODIFIER;STRAND=1;VARIANT_CLASS=insertion;SYMBOL=RAB3C;SYMBOL_SOURCE=HGNC;HGNC_ID=HGNC:30269;BIOTYPE=lncRNA;TSL=2;INTRON=1/1;OverlapBP=1;OverlapPC=0.00
TwoEndPlaced_25	5:58597364	insertion	ENSG00000152932	ENST00000282878	Transcript	intron_variant,feature_elongation	-	-	-	-	-	-	IMPACT=MODIFIER;STRAND=1;VARIANT_CLASS=insertion;SYMBOL=RAB3C;SYMBOL_SOURCE=HGNC;HGNC_ID=HGNC:30269;BIOTYPE=protein_coding;CANONICAL=YES;MANE=NM_138453.4;TSL=1;APPRIS=P1;CCDS=CCDS3976.1;ENSP=ENSP00000282878;SWISSPROT=Q96E17;UNIPARC=UPI0000133178;INTRON=1/4;OverlapBP=1;OverlapPC=0.00
TwoEndPlaced_25	5:58597364	insertion	ENSG00000152932	ENST00000513316	Transcript	intron_variant,non_coding_transcript_variant,feature_elongation	-	-	-	-	-	-	IMPACT=MODIFIER;STRAND=1;VARIANT_CLASS=insertion;SYMBOL=RAB3C;SYMBOL_SOURCE=HGNC;HGNC_ID=HGNC:30269;BIOTYPE=lncRNA;TSL=2;INTRON=1/1;OverlapBP=1;OverlapPC=0.00
TwoEndPlaced_26	2:3046025	insertion	ENSG00000234423	ENST00000457478	Transcript	intron_variant,non_coding_transcript_variant,feature_elongation	-	-	-	-	-	-	IMPACT=MODIFIER;STRAND=-1;VARIANT_CLASS=insertion;SYMBOL=LINC01250;SYMBOL_SOURCE=HGNC;HGNC_ID=HGNC:49844;BIOTYPE=lncRNA;CANONICAL=YES;TSL=2;INTRON=3/6;OverlapBP=1;OverlapPC=0.00
TwoEndPlaced_26	2:3046025	insertion	-	ENSR00000289508	RegulatoryFeature	regulatory_region_variant	-	-	-	-	-	-	IMPACT=MODIFIER;VARIANT_CLASS=insertion;OverlapBP=1;OverlapPC=0.50
TwoEndPlaced_26	2:3046153	insertion	ENSG00000234423	ENST00000457478	Transcript	intron_variant,non_coding_transcript_variant,feature_elongation	-	-	-	-	-	-	IMPACT=MODIFIER;STRAND=-1;VARIANT_CLASS=insertion;SYMBOL=LINC01250;SYMBOL_SOURCE=HGNC;HGNC_ID=HGNC:49844;BIOTYPE=lncRNA;CANONICAL=YES;TSL=2;INTRON=3/6;OverlapBP=1;OverlapPC=0.00
TwoEndPlaced_26	2:3046153	insertion	-	ENSR00000289508	RegulatoryFeature	regulatory_region_variant	-	-	-	-	-	-	IMPACT=MODIFIER;VARIANT_CLASS=insertion;OverlapBP=1;OverlapPC=0.50
TwoEndPlaced_27	18:51423423	insertion	ENSG00000227115	ENST00000435144	Transcript	intron_variant,non_coding_transcript_variant,feature_elongation	-	-	-	-	-	-	IMPACT=MODIFIER;STRAND=1;VARIANT_CLASS=insertion;SYMBOL=LINC01630;SYMBOL_SOURCE=HGNC;HGNC_ID=HGNC:52295;BIOTYPE=lncRNA;CANONICAL=YES;TSL=5;INTRON=1/6;OverlapBP=1;OverlapPC=0.00
TwoEndPlaced_27	18:51423423	insertion	ENSG00000227115	ENST00000578152	Transcript	intron_variant,non_coding_transcript_variant,feature_elongation	-	-	-	-	-	-	IMPACT=MODIFIER;STRAND=1;VARIANT_CLASS=insertion;SYMBOL=LINC01630;SYMBOL_SOURCE=HGNC;HGNC_ID=HGNC:52295;BIOTYPE=lncRNA;TSL=2;INTRON=1/1;OverlapBP=1;OverlapPC=0.00
TwoEndPlaced_27	18:51423423	insertion	ENSG00000227115	ENST00000580841	Transcript	intron_variant,non_coding_transcript_variant,feature_elongation	-	-	-	-	-	-	IMPACT=MODIFIER;STRAND=1;VARIANT_CLASS=insertion;SYMBOL=LINC01630;SYMBOL_SOURCE=HGNC;HGNC_ID=HGNC:52295;BIOTYPE=lncRNA;TSL=4;INTRON=1/2;OverlapBP=1;OverlapPC=0.00
TwoEndPlaced_27	18:51423423	insertion	ENSG00000227115	ENST00000582689	Transcript	intron_variant,non_coding_transcript_variant,feature_elongation	-	-	-	-	-	-	IMPACT=MODIFIER;STRAND=1;VARIANT_CLASS=insertion;SYMBOL=LINC01630;SYMBOL_SOURCE=HGNC;HGNC_ID=HGNC:52295;BIOTYPE=lncRNA;TSL=4;INTRON=3/5;OverlapBP=1;OverlapPC=0.00
TwoEndPlaced_27	18:51423423	insertion	ENSG00000227115	ENST00000583609	Transcript	intron_variant,non_coding_transcript_variant,feature_elongation	-	-	-	-	-	-	IMPACT=MODIFIER;STRAND=1;VARIANT_CLASS=insertion;SYMBOL=LINC01630;SYMBOL_SOURCE=HGNC;HGNC_ID=HGNC:52295;BIOTYPE=lncRNA;TSL=4;INTRON=1/4;OverlapBP=1;OverlapPC=0.00
TwoEndPlaced_27	18:51423423	insertion	ENSG00000266201	ENST00000583960	Transcript	upstream_gene_variant	-	-	-	-	-	-	IMPACT=MODIFIER;DISTANCE=1749;STRAND=-1;VARIANT_CLASS=insertion;SYMBOL=SS18L2P2;SYMBOL_SOURCE=HGNC;HGNC_ID=HGNC:44966;BIOTYPE=processed_pseudogene;CANONICAL=YES
TwoEndPlaced_27	18:51423423	insertion	ENSG00000227115	ENST00000635503	Transcript	intron_variant,non_coding_transcript_variant,feature_elongation	-	-	-	-	-	-	IMPACT=MODIFIER;STRAND=1;VARIANT_CLASS=insertion;SYMBOL=LINC01630;SYMBOL_SOURCE=HGNC;HGNC_ID=HGNC:52295;BIOTYPE=lncRNA;TSL=5;INTRON=3/3;OverlapBP=1;OverlapPC=0.00
TwoEndPlaced_27	18:51423423	insertion	ENSG00000227115	ENST00000635680	Transcript	intron_variant,non_coding_transcript_variant,feature_elongation	-	-	-	-	-	-	IMPACT=MODIFIER;STRAND=1;VARIANT_CLASS=insertion;SYMBOL=LINC01630;SYMBOL_SOURCE=HGNC;HGNC_ID=HGNC:52295;BIOTYPE=lncRNA;TSL=5;INTRON=1/7;OverlapBP=1;OverlapPC=0.00
TwoEndPlaced_27	18:51423423	insertion	ENSG00000227115	ENST00000655280	Transcript	intron_variant,non_coding_transcript_variant,feature_elongation	-	-	-	-	-	-	IMPACT=MODIFIER;STRAND=1;VARIANT_CLASS=insertion;SYMBOL=LINC01630;SYMBOL_SOURCE=HGNC;HGNC_ID=HGNC:52295;BIOTYPE=lncRNA;INTRON=1/1;OverlapBP=1;OverlapPC=0.00
TwoEndPlaced_27	18:51423423	insertion	ENSG00000227115	ENST00000658078	Transcript	intron_variant,non_coding_transcript_variant,feature_elongation	-	-	-	-	-	-	IMPACT=MODIFIER;STRAND=1;VARIANT_CLASS=insertion;SYMBOL=LINC01630;SYMBOL_SOURCE=HGNC;HGNC_ID=HGNC:52295;BIOTYPE=lncRNA;INTRON=1/1;OverlapBP=1;OverlapPC=0.00
TwoEndPlaced_27	18:51423423	insertion	ENSG00000227115	ENST00000659439	Transcript	intron_variant,non_coding_transcript_variant,feature_elongation	-	-	-	-	-	-	IMPACT=MODIFIER;STRAND=1;VARIANT_CLASS=insertion;SYMBOL=LINC01630;SYMBOL_SOURCE=HGNC;HGNC_ID=HGNC:52295;BIOTYPE=lncRNA;INTRON=1/7;OverlapBP=1;OverlapPC=0.00
TwoEndPlaced_27	18:51423423	insertion	ENSG00000227115	ENST00000660545	Transcript	intron_variant,non_coding_transcript_variant,feature_elongation	-	-	-	-	-	-	IMPACT=MODIFIER;STRAND=1;VARIANT_CLASS=insertion;SYMBOL=LINC01630;SYMBOL_SOURCE=HGNC;HGNC_ID=HGNC:52295;BIOTYPE=lncRNA;INTRON=1/5;OverlapBP=1;OverlapPC=0.00
TwoEndPlaced_27	18:51423423	insertion	ENSG00000227115	ENST00000661773	Transcript	intron_variant,non_coding_transcript_variant,feature_elongation	-	-	-	-	-	-	IMPACT=MODIFIER;STRAND=1;VARIANT_CLASS=insertion;SYMBOL=LINC01630;SYMBOL_SOURCE=HGNC;HGNC_ID=HGNC:52295;BIOTYPE=lncRNA;INTRON=1/6;OverlapBP=1;OverlapPC=0.00
TwoEndPlaced_27	18:51423423	insertion	ENSG00000227115	ENST00000662191	Transcript	intron_variant,non_coding_transcript_variant,feature_elongation	-	-	-	-	-	-	IMPACT=MODIFIER;STRAND=1;VARIANT_CLASS=insertion;SYMBOL=LINC01630;SYMBOL_SOURCE=HGNC;HGNC_ID=HGNC:52295;BIOTYPE=lncRNA;INTRON=3/3;OverlapBP=1;OverlapPC=0.00
TwoEndPlaced_27	18:51423423	insertion	ENSG00000227115	ENST00000662744	Transcript	intron_variant,non_coding_transcript_variant,feature_elongation	-	-	-	-	-	-	IMPACT=MODIFIER;STRAND=1;VARIANT_CLASS=insertion;SYMBOL=LINC01630;SYMBOL_SOURCE=HGNC;HGNC_ID=HGNC:52295;BIOTYPE=lncRNA;INTRON=1/5;OverlapBP=1;OverlapPC=0.00
TwoEndPlaced_27	18:51423423	insertion	ENSG00000227115	ENST00000665420	Transcript	intron_variant,non_coding_transcript_variant,feature_elongation	-	-	-	-	-	-	IMPACT=MODIFIER;STRAND=1;VARIANT_CLASS=insertion;SYMBOL=LINC01630;SYMBOL_SOURCE=HGNC;HGNC_ID=HGNC:52295;BIOTYPE=lncRNA;INTRON=1/3;OverlapBP=1;OverlapPC=0.00
TwoEndPlaced_27	18:51423423	insertion	ENSG00000227115	ENST00000665482	Transcript	intron_variant,non_coding_transcript_variant,feature_elongation	-	-	-	-	-	-	IMPACT=MODIFIER;STRAND=1;VARIANT_CLASS=insertion;SYMBOL=LINC01630;SYMBOL_SOURCE=HGNC;HGNC_ID=HGNC:52295;BIOTYPE=lncRNA;INTRON=1/2;OverlapBP=1;OverlapPC=0.00
TwoEndPlaced_27	18:51423423	insertion	ENSG00000227115	ENST00000666929	Transcript	intron_variant,non_coding_transcript_variant,feature_elongation	-	-	-	-	-	-	IMPACT=MODIFIER;STRAND=1;VARIANT_CLASS=insertion;SYMBOL=LINC01630;SYMBOL_SOURCE=HGNC;HGNC_ID=HGNC:52295;BIOTYPE=lncRNA;INTRON=3/3;OverlapBP=1;OverlapPC=0.00
TwoEndPlaced_27	18:51423423	insertion	ENSG00000227115	ENST00000666962	Transcript	intron_variant,non_coding_transcript_variant,feature_elongation	-	-	-	-	-	-	IMPACT=MODIFIER;STRAND=1;VARIANT_CLASS=insertion;SYMBOL=LINC01630;SYMBOL_SOURCE=HGNC;HGNC_ID=HGNC:52295;BIOTYPE=lncRNA;INTRON=2/6;OverlapBP=1;OverlapPC=0.00
TwoEndPlaced_27	18:51423423	insertion	ENSG00000227115	ENST00000435144	Transcript	intron_variant,non_coding_transcript_variant,feature_elongation	-	-	-	-	-	-	IMPACT=MODIFIER;STRAND=1;VARIANT_CLASS=insertion;SYMBOL=LINC01630;SYMBOL_SOURCE=HGNC;HGNC_ID=HGNC:52295;BIOTYPE=lncRNA;CANONICAL=YES;TSL=5;INTRON=1/6;OverlapBP=1;OverlapPC=0.00
TwoEndPlaced_27	18:51423423	insertion	ENSG00000227115	ENST00000578152	Transcript	intron_variant,non_coding_transcript_variant,feature_elongation	-	-	-	-	-	-	IMPACT=MODIFIER;STRAND=1;VARIANT_CLASS=insertion;SYMBOL=LINC01630;SYMBOL_SOURCE=HGNC;HGNC_ID=HGNC:52295;BIOTYPE=lncRNA;TSL=2;INTRON=1/1;OverlapBP=1;OverlapPC=0.00
TwoEndPlaced_27	18:51423423	insertion	ENSG00000227115	ENST00000580841	Transcript	intron_variant,non_coding_transcript_variant,feature_elongation	-	-	-	-	-	-	IMPACT=MODIFIER;STRAND=1;VARIANT_CLASS=insertion;SYMBOL=LINC01630;SYMBOL_SOURCE=HGNC;HGNC_ID=HGNC:52295;BIOTYPE=lncRNA;TSL=4;INTRON=1/2;OverlapBP=1;OverlapPC=0.00
TwoEndPlaced_27	18:51423423	insertion	ENSG00000227115	ENST00000582689	Transcript	intron_variant,non_coding_transcript_variant,feature_elongation	-	-	-	-	-	-	IMPACT=MODIFIER;STRAND=1;VARIANT_CLASS=insertion;SYMBOL=LINC01630;SYMBOL_SOURCE=HGNC;HGNC_ID=HGNC:52295;BIOTYPE=lncRNA;TSL=4;INTRON=3/5;OverlapBP=1;OverlapPC=0.00
TwoEndPlaced_27	18:51423423	insertion	ENSG00000227115	ENST00000583609	Transcript	intron_variant,non_coding_transcript_variant,feature_elongation	-	-	-	-	-	-	IMPACT=MODIFIER;STRAND=1;VARIANT_CLASS=insertion;SYMBOL=LINC01630;SYMBOL_SOURCE=HGNC;HGNC_ID=HGNC:52295;BIOTYPE=lncRNA;TSL=4;INTRON=1/4;OverlapBP=1;OverlapPC=0.00
TwoEndPlaced_27	18:51423423	insertion	ENSG00000266201	ENST00000583960	Transcript	upstream_gene_variant	-	-	-	-	-	-	IMPACT=MODIFIER;DISTANCE=1749;STRAND=-1;VARIANT_CLASS=insertion;SYMBOL=SS18L2P2;SYMBOL_SOURCE=HGNC;HGNC_ID=HGNC:44966;BIOTYPE=processed_pseudogene;CANONICAL=YES
TwoEndPlaced_27	18:51423423	insertion	ENSG00000227115	ENST00000635503	Transcript	intron_variant,non_coding_transcript_variant,feature_elongation	-	-	-	-	-	-	IMPACT=MODIFIER;STRAND=1;VARIANT_CLASS=insertion;SYMBOL=LINC01630;SYMBOL_SOURCE=HGNC;HGNC_ID=HGNC:52295;BIOTYPE=lncRNA;TSL=5;INTRON=3/3;OverlapBP=1;OverlapPC=0.00
TwoEndPlaced_27	18:51423423	insertion	ENSG00000227115	ENST00000635680	Transcript	intron_variant,non_coding_transcript_variant,feature_elongation	-	-	-	-	-	-	IMPACT=MODIFIER;STRAND=1;VARIANT_CLASS=insertion;SYMBOL=LINC01630;SYMBOL_SOURCE=HGNC;HGNC_ID=HGNC:52295;BIOTYPE=lncRNA;TSL=5;INTRON=1/7;OverlapBP=1;OverlapPC=0.00
TwoEndPlaced_27	18:51423423	insertion	ENSG00000227115	ENST00000655280	Transcript	intron_variant,non_coding_transcript_variant,feature_elongation	-	-	-	-	-	-	IMPACT=MODIFIER;STRAND=1;VARIANT_CLASS=insertion;SYMBOL=LINC01630;SYMBOL_SOURCE=HGNC;HGNC_ID=HGNC:52295;BIOTYPE=lncRNA;INTRON=1/1;OverlapBP=1;OverlapPC=0.00
TwoEndPlaced_27	18:51423423	insertion	ENSG00000227115	ENST00000658078	Transcript	intron_variant,non_coding_transcript_variant,feature_elongation	-	-	-	-	-	-	IMPACT=MODIFIER;STRAND=1;VARIANT_CLASS=insertion;SYMBOL=LINC01630;SYMBOL_SOURCE=HGNC;HGNC_ID=HGNC:52295;BIOTYPE=lncRNA;INTRON=1/1;OverlapBP=1;OverlapPC=0.00
TwoEndPlaced_27	18:51423423	insertion	ENSG00000227115	ENST00000659439	Transcript	intron_variant,non_coding_transcript_variant,feature_elongation	-	-	-	-	-	-	IMPACT=MODIFIER;STRAND=1;VARIANT_CLASS=insertion;SYMBOL=LINC01630;SYMBOL_SOURCE=HGNC;HGNC_ID=HGNC:52295;BIOTYPE=lncRNA;INTRON=1/7;OverlapBP=1;OverlapPC=0.00
TwoEndPlaced_27	18:51423423	insertion	ENSG00000227115	ENST00000660545	Transcript	intron_variant,non_coding_transcript_variant,feature_elongation	-	-	-	-	-	-	IMPACT=MODIFIER;STRAND=1;VARIANT_CLASS=insertion;SYMBOL=LINC01630;SYMBOL_SOURCE=HGNC;HGNC_ID=HGNC:52295;BIOTYPE=lncRNA;INTRON=1/5;OverlapBP=1;OverlapPC=0.00
TwoEndPlaced_27	18:51423423	insertion	ENSG00000227115	ENST00000661773	Transcript	intron_variant,non_coding_transcript_variant,feature_elongation	-	-	-	-	-	-	IMPACT=MODIFIER;STRAND=1;VARIANT_CLASS=insertion;SYMBOL=LINC01630;SYMBOL_SOURCE=HGNC;HGNC_ID=HGNC:52295;BIOTYPE=lncRNA;INTRON=1/6;OverlapBP=1;OverlapPC=0.00
TwoEndPlaced_27	18:51423423	insertion	ENSG00000227115	ENST00000662191	Transcript	intron_variant,non_coding_transcript_variant,feature_elongation	-	-	-	-	-	-	IMPACT=MODIFIER;STRAND=1;VARIANT_CLASS=insertion;SYMBOL=LINC01630;SYMBOL_SOURCE=HGNC;HGNC_ID=HGNC:52295;BIOTYPE=lncRNA;INTRON=3/3;OverlapBP=1;OverlapPC=0.00
TwoEndPlaced_27	18:51423423	insertion	ENSG00000227115	ENST00000662744	Transcript	intron_variant,non_coding_transcript_variant,feature_elongation	-	-	-	-	-	-	IMPACT=MODIFIER;STRAND=1;VARIANT_CLASS=insertion;SYMBOL=LINC01630;SYMBOL_SOURCE=HGNC;HGNC_ID=HGNC:52295;BIOTYPE=lncRNA;INTRON=1/5;OverlapBP=1;OverlapPC=0.00
TwoEndPlaced_27	18:51423423	insertion	ENSG00000227115	ENST00000665420	Transcript	intron_variant,non_coding_transcript_variant,feature_elongation	-	-	-	-	-	-	IMPACT=MODIFIER;STRAND=1;VARIANT_CLASS=insertion;SYMBOL=LINC01630;SYMBOL_SOURCE=HGNC;HGNC_ID=HGNC:52295;BIOTYPE=lncRNA;INTRON=1/3;OverlapBP=1;OverlapPC=0.00
TwoEndPlaced_27	18:51423423	insertion	ENSG00000227115	ENST00000665482	Transcript	intron_variant,non_coding_transcript_variant,feature_elongation	-	-	-	-	-	-	IMPACT=MODIFIER;STRAND=1;VARIANT_CLASS=insertion;SYMBOL=LINC01630;SYMBOL_SOURCE=HGNC;HGNC_ID=HGNC:52295;BIOTYPE=lncRNA;INTRON=1/2;OverlapBP=1;OverlapPC=0.00
TwoEndPlaced_27	18:51423423	insertion	ENSG00000227115	ENST00000666929	Transcript	intron_variant,non_coding_transcript_variant,feature_elongation	-	-	-	-	-	-	IMPACT=MODIFIER;STRAND=1;VARIANT_CLASS=insertion;SYMBOL=LINC01630;SYMBOL_SOURCE=HGNC;HGNC_ID=HGNC:52295;BIOTYPE=lncRNA;INTRON=3/3;OverlapBP=1;OverlapPC=0.00
TwoEndPlaced_27	18:51423423	insertion	ENSG00000227115	ENST00000666962	Transcript	intron_variant,non_coding_transcript_variant,feature_elongation	-	-	-	-	-	-	IMPACT=MODIFIER;STRAND=1;VARIANT_CLASS=insertion;SYMBOL=LINC01630;SYMBOL_SOURCE=HGNC;HGNC_ID=HGNC:52295;BIOTYPE=lncRNA;INTRON=2/6;OverlapBP=1;OverlapPC=0.00
TwoEndPlaced_28	7:45610576	insertion	ENSG00000164742	ENST00000297323	Transcript	intron_variant,feature_elongation	-	-	-	-	-	-	IMPACT=MODIFIER;STRAND=1;VARIANT_CLASS=insertion;SYMBOL=ADCY1;SYMBOL_SOURCE=HGNC;HGNC_ID=HGNC:232;BIOTYPE=protein_coding;CANONICAL=YES;MANE=NM_021116.4;TSL=1;APPRIS=P1;CCDS=CCDS34631.1;ENSP=ENSP00000297323;SWISSPROT=Q08828;UNIPARC=UPI0000199C4A;GENE_PHENO=1;INTRON=3/19;OverlapBP=1;OverlapPC=0.00
TwoEndPlaced_28	7:45610576	insertion	ENSG00000164742	ENST00000432715	Transcript	intron_variant,feature_elongation	-	-	-	-	-	-	IMPACT=MODIFIER;STRAND=1;VARIANT_CLASS=insertion;SYMBOL=ADCY1;SYMBOL_SOURCE=HGNC;HGNC_ID=HGNC:232;BIOTYPE=protein_coding;TSL=2;CCDS=CCDS75593.1;ENSP=ENSP00000392721;TREMBL=C9J1J0;UNIPARC=UPI0000D4A718;GENE_PHENO=1;INTRON=4/9;OverlapBP=1;OverlapPC=0.00
TwoEndPlaced_28	7:45610576	insertion	ENSG00000164742	ENST00000621543	Transcript	intron_variant,feature_elongation	-	-	-	-	-	-	IMPACT=MODIFIER;STRAND=1;VARIANT_CLASS=insertion;SYMBOL=ADCY1;SYMBOL_SOURCE=HGNC;HGNC_ID=HGNC:232;BIOTYPE=protein_coding;TSL=5;CCDS=CCDS75593.1;ENSP=ENSP00000479770;TREMBL=C9J1J0;UNIPARC=UPI0000D4A718;GENE_PHENO=1;INTRON=3/8;OverlapBP=1;OverlapPC=0.00
TwoEndPlaced_28	7:45611033	insertion	ENSG00000164742	ENST00000297323	Transcript	intron_variant,feature_elongation	-	-	-	-	-	-	IMPACT=MODIFIER;STRAND=1;VARIANT_CLASS=insertion;SYMBOL=ADCY1;SYMBOL_SOURCE=HGNC;HGNC_ID=HGNC:232;BIOTYPE=protein_coding;CANONICAL=YES;MANE=NM_021116.4;TSL=1;APPRIS=P1;CCDS=CCDS34631.1;ENSP=ENSP00000297323;SWISSPROT=Q08828;UNIPARC=UPI0000199C4A;GENE_PHENO=1;INTRON=3/19;OverlapBP=1;OverlapPC=0.00
TwoEndPlaced_28	7:45611033	insertion	ENSG00000164742	ENST00000432715	Transcript	intron_variant,feature_elongation	-	-	-	-	-	-	IMPACT=MODIFIER;STRAND=1;VARIANT_CLASS=insertion;SYMBOL=ADCY1;SYMBOL_SOURCE=HGNC;HGNC_ID=HGNC:232;BIOTYPE=protein_coding;TSL=2;CCDS=CCDS75593.1;ENSP=ENSP00000392721;TREMBL=C9J1J0;UNIPARC=UPI0000D4A718;GENE_PHENO=1;INTRON=4/9;OverlapBP=1;OverlapPC=0.00
TwoEndPlaced_28	7:45611033	insertion	ENSG00000164742	ENST00000621543	Transcript	intron_variant,feature_elongation	-	-	-	-	-	-	IMPACT=MODIFIER;STRAND=1;VARIANT_CLASS=insertion;SYMBOL=ADCY1;SYMBOL_SOURCE=HGNC;HGNC_ID=HGNC:232;BIOTYPE=protein_coding;TSL=5;CCDS=CCDS75593.1;ENSP=ENSP00000479770;TREMBL=C9J1J0;UNIPARC=UPI0000D4A718;GENE_PHENO=1;INTRON=3/8;OverlapBP=1;OverlapPC=0.00
TwoEndPlaced_29	22:48348883	insertion	-	-	-	intergenic_variant	-	-	-	-	-	-	IMPACT=MODIFIER;VARIANT_CLASS=insertion
TwoEndPlaced_29	22:48349135	insertion	-	-	-	intergenic_variant	-	-	-	-	-	-	IMPACT=MODIFIER;VARIANT_CLASS=insertion
TwoEndPlaced_30	4:179431992	insertion	ENSG00000250993	ENST00000512036	Transcript	intron_variant,non_coding_transcript_variant,feature_elongation	-	-	-	-	-	-	IMPACT=MODIFIER;STRAND=-1;VARIANT_CLASS=insertion;SYMBOL=AC020551.1;SYMBOL_SOURCE=Clone_based_ensembl_gene;BIOTYPE=lncRNA;CANONICAL=YES;TSL=3;INTRON=1/2;OverlapBP=1;OverlapPC=0.00
TwoEndPlaced_30	4:179431995	insertion	ENSG00000250993	ENST00000512036	Transcript	intron_variant,non_coding_transcript_variant,feature_elongation	-	-	-	-	-	-	IMPACT=MODIFIER;STRAND=-1;VARIANT_CLASS=insertion;SYMBOL=AC020551.1;SYMBOL_SOURCE=Clone_based_ensembl_gene;BIOTYPE=lncRNA;CANONICAL=YES;TSL=3;INTRON=1/2;OverlapBP=1;OverlapPC=0.00
TwoEndPlaced_31	10:128464515	insertion	-	-	-	intergenic_variant	-	-	-	-	-	-	IMPACT=MODIFIER;VARIANT_CLASS=insertion
TwoEndPlaced_31	10:128464517	insertion	-	-	-	intergenic_variant	-	-	-	-	-	-	IMPACT=MODIFIER;VARIANT_CLASS=insertion
TwoEndPlaced_32	3:103593497	insertion	-	-	-	intergenic_variant	-	-	-	-	-	-	IMPACT=MODIFIER;VARIANT_CLASS=insertion
TwoEndPlaced_32	3:103593528	insertion	-	-	-	intergenic_variant	-	-	-	-	-	-	IMPACT=MODIFIER;VARIANT_CLASS=insertion
TwoEndPlaced_33	7:31657166	insertion	ENSG00000180347	ENST00000319386	Transcript	downstream_gene_variant	-	-	-	-	-	-	IMPACT=MODIFIER;DISTANCE=3477;STRAND=1;VARIANT_CLASS=insertion;SYMBOL=ITPRID1;SYMBOL_SOURCE=HGNC;HGNC_ID=HGNC:27363;BIOTYPE=protein_coding;TSL=2;APPRIS=A2;ENSP=ENSP00000313062;SWISSPROT=Q6ZRS4;UNIPARC=UPI0000367453
TwoEndPlaced_33	7:31657166	insertion	ENSG00000180347	ENST00000407970	Transcript	downstream_gene_variant	-	-	-	-	-	-	IMPACT=MODIFIER;DISTANCE=4241;STRAND=1;VARIANT_CLASS=insertion;SYMBOL=ITPRID1;SYMBOL_SOURCE=HGNC;HGNC_ID=HGNC:27363;BIOTYPE=protein_coding;TSL=1;APPRIS=P3;CCDS=CCDS5435.2;ENSP=ENSP00000384416;SWISSPROT=Q6ZRS4;UNIPARC=UPI00015A2549
TwoEndPlaced_33	7:31657166	insertion	ENSG00000180347	ENST00000409210	Transcript	downstream_gene_variant	-	-	-	-	-	-	IMPACT=MODIFIER;DISTANCE=664;STRAND=1;VARIANT_CLASS=insertion;SYMBOL=ITPRID1;SYMBOL_SOURCE=HGNC;HGNC_ID=HGNC:27363;BIOTYPE=protein_coding;TSL=2;APPRIS=A2;ENSP=ENSP00000387214;SWISSPROT=Q6ZRS4;UNIPARC=UPI0000160B3F
TwoEndPlaced_33	7:31657166	insertion	ENSG00000180347	ENST00000451887	Transcript	intron_variant,feature_elongation	-	-	-	-	-	-	IMPACT=MODIFIER;STRAND=1;VARIANT_CLASS=insertion;SYMBOL=ITPRID1;SYMBOL_SOURCE=HGNC;HGNC_ID=HGNC:27363;BIOTYPE=protein_coding;CANONICAL=YES;TSL=2;APPRIS=A2;CCDS=CCDS59050.1;ENSP=ENSP00000395835;SWISSPROT=Q6ZRS4;UNIPARC=UPI00020655D9;INTRON=14/14;OverlapBP=1;OverlapPC=0.00
TwoEndPlaced_33	7:31657166	insertion	ENSG00000180347	ENST00000463693	Transcript	downstream_gene_variant	-	-	-	-	-	-	IMPACT=MODIFIER;DISTANCE=664;STRAND=1;VARIANT_CLASS=insertion;SYMBOL=ITPRID1;SYMBOL_SOURCE=HGNC;HGNC_ID=HGNC:27363;BIOTYPE=lncRNA;TSL=4
TwoEndPlaced_33	7:31657166	insertion	ENSG00000180347	ENST00000615280	Transcript	downstream_gene_variant	-	-	-	-	-	-	IMPACT=MODIFIER;DISTANCE=3477;STRAND=1;VARIANT_CLASS=insertion;SYMBOL=ITPRID1;SYMBOL_SOURCE=HGNC;HGNC_ID=HGNC:27363;BIOTYPE=protein_coding;TSL=2;APPRIS=A2;CCDS=CCDS75577.1;ENSP=ENSP00000478518;TREMBL=A0A087WUB1;UNIPARC=UPI00025908F9
TwoEndPlaced_33	7:31657168	insertion	ENSG00000180347	ENST00000319386	Transcript	downstream_gene_variant	-	-	-	-	-	-	IMPACT=MODIFIER;DISTANCE=3479;STRAND=1;VARIANT_CLASS=insertion;SYMBOL=ITPRID1;SYMBOL_SOURCE=HGNC;HGNC_ID=HGNC:27363;BIOTYPE=protein_coding;TSL=2;APPRIS=A2;ENSP=ENSP00000313062;SWISSPROT=Q6ZRS4;UNIPARC=UPI0000367453
TwoEndPlaced_33	7:31657168	insertion	ENSG00000180347	ENST00000407970	Transcript	downstream_gene_variant	-	-	-	-	-	-	IMPACT=MODIFIER;DISTANCE=4243;STRAND=1;VARIANT_CLASS=insertion;SYMBOL=ITPRID1;SYMBOL_SOURCE=HGNC;HGNC_ID=HGNC:27363;BIOTYPE=protein_coding;TSL=1;APPRIS=P3;CCDS=CCDS5435.2;ENSP=ENSP00000384416;SWISSPROT=Q6ZRS4;UNIPARC=UPI00015A2549
TwoEndPlaced_33	7:31657168	insertion	ENSG00000180347	ENST00000409210	Transcript	downstream_gene_variant	-	-	-	-	-	-	IMPACT=MODIFIER;DISTANCE=666;STRAND=1;VARIANT_CLASS=insertion;SYMBOL=ITPRID1;SYMBOL_SOURCE=HGNC;HGNC_ID=HGNC:27363;BIOTYPE=protein_coding;TSL=2;APPRIS=A2;ENSP=ENSP00000387214;SWISSPROT=Q6ZRS4;UNIPARC=UPI0000160B3F
TwoEndPlaced_33	7:31657168	insertion	ENSG00000180347	ENST00000451887	Transcript	intron_variant,feature_elongation	-	-	-	-	-	-	IMPACT=MODIFIER;STRAND=1;VARIANT_CLASS=insertion;SYMBOL=ITPRID1;SYMBOL_SOURCE=HGNC;HGNC_ID=HGNC:27363;BIOTYPE=protein_coding;CANONICAL=YES;TSL=2;APPRIS=A2;CCDS=CCDS59050.1;ENSP=ENSP00000395835;SWISSPROT=Q6ZRS4;UNIPARC=UPI00020655D9;INTRON=14/14;OverlapBP=1;OverlapPC=0.00
TwoEndPlaced_33	7:31657168	insertion	ENSG00000180347	ENST00000463693	Transcript	downstream_gene_variant	-	-	-	-	-	-	IMPACT=MODIFIER;DISTANCE=666;STRAND=1;VARIANT_CLASS=insertion;SYMBOL=ITPRID1;SYMBOL_SOURCE=HGNC;HGNC_ID=HGNC:27363;BIOTYPE=lncRNA;TSL=4
TwoEndPlaced_33	7:31657168	insertion	ENSG00000180347	ENST00000615280	Transcript	downstream_gene_variant	-	-	-	-	-	-	IMPACT=MODIFIER;DISTANCE=3479;STRAND=1;VARIANT_CLASS=insertion;SYMBOL=ITPRID1;SYMBOL_SOURCE=HGNC;HGNC_ID=HGNC:27363;BIOTYPE=protein_coding;TSL=2;APPRIS=A2;CCDS=CCDS75577.1;ENSP=ENSP00000478518;TREMBL=A0A087WUB1;UNIPARC=UPI00025908F9
TwoEndPlaced_34	3:71327275	insertion	ENSG00000114861	ENST00000318779	Transcript	intron_variant,feature_elongation	-	-	-	-	-	-	IMPACT=MODIFIER;STRAND=-1;VARIANT_CLASS=insertion;SYMBOL=FOXP1;SYMBOL_SOURCE=HGNC;HGNC_ID=HGNC:3823;BIOTYPE=protein_coding;TSL=1;CCDS=CCDS33785.1;ENSP=ENSP00000318721;SWISSPROT=Q9H334;UNIPARC=UPI000006E23C;GENE_PHENO=1;INTRON=4/6;OverlapBP=1;OverlapPC=0.00
TwoEndPlaced_34	3:71327275	insertion	ENSG00000114861	ENST00000318789	Transcript	intron_variant,feature_elongation	-	-	-	-	-	-	IMPACT=MODIFIER;STRAND=-1;VARIANT_CLASS=insertion;SYMBOL=FOXP1;SYMBOL_SOURCE=HGNC;HGNC_ID=HGNC:3823;BIOTYPE=protein_coding;TSL=1;APPRIS=P3;CCDS=CCDS2914.1;ENSP=ENSP00000318902;SWISSPROT=Q9H334;TREMBL=Q548T7;UNIPARC=UPI0000001041;GENE_PHENO=1;INTRON=4/20;OverlapBP=1;OverlapPC=0.00
TwoEndPlaced_34	3:71327275	insertion	ENSG00000114861	ENST00000327590	Transcript	intron_variant,NMD_transcript_variant,feature_elongation	-	-	-	-	-	-	IMPACT=MODIFIER;STRAND=-1;VARIANT_CLASS=insertion;SYMBOL=FOXP1;SYMBOL_SOURCE=HGNC;HGNC_ID=HGNC:3823;BIOTYPE=nonsense_mediated_decay;TSL=2;ENSP=ENSP00000333560;TREMBL=G5E965;UNIPARC=UPI0000EE2ADC;GENE_PHENO=1;INTRON=5/22;OverlapBP=1;OverlapPC=0.00
TwoEndPlaced_34	3:71327275	insertion	ENSG00000114861	ENST00000471386	Transcript	intron_variant,feature_elongation	-	-	-	-	-	-	IMPACT=MODIFIER;STRAND=-1;FLAGS=cds_end_NF;VARIANT_CLASS=insertion;SYMBOL=FOXP1;SYMBOL_SOURCE=HGNC;HGNC_ID=HGNC:3823;BIOTYPE=protein_coding;TSL=1;ENSP=ENSP00000497992;TREMBL=A0A3B3ITZ4;UNIPARC=UPI000E6F2283;GENE_PHENO=1;INTRON=3/4;OverlapBP=1;OverlapPC=0.00
TwoEndPlaced_34	3:71327275	insertion	ENSG00000114861	ENST00000475937	Transcript	intron_variant,feature_elongation	-	-	-	-	-	-	IMPACT=MODIFIER;STRAND=-1;VARIANT_CLASS=insertion;SYMBOL=FOXP1;SYMBOL_SOURCE=HGNC;HGNC_ID=HGNC:3823;BIOTYPE=protein_coding;TSL=1;APPRIS=P3;CCDS=CCDS2914.1;ENSP=ENSP00000419393;SWISSPROT=Q9H334;TREMBL=Q548T7;UNIPARC=UPI0000001041;GENE_PHENO=1;INTRON=3/19;OverlapBP=1;OverlapPC=0.00
TwoEndPlaced_34	3:71327275	insertion	ENSG00000114861	ENST00000493010	Transcript	intron_variant,non_coding_transcript_variant,feature_elongation	-	-	-	-	-	-	IMPACT=MODIFIER;STRAND=-1;VARIANT_CLASS=insertion;SYMBOL=FOXP1;SYMBOL_SOURCE=HGNC;HGNC_ID=HGNC:3823;BIOTYPE=lncRNA;TSL=4;GENE_PHENO=1;INTRON=3/3;OverlapBP=1;OverlapPC=0.00
TwoEndPlaced_34	3:71327275	insertion	ENSG00000114861	ENST00000493089	Transcript	intron_variant,feature_elongation	-	-	-	-	-	-	IMPACT=MODIFIER;STRAND=-1;VARIANT_CLASS=insertion;SYMBOL=FOXP1;SYMBOL_SOURCE=HGNC;HGNC_ID=HGNC:3823;BIOTYPE=protein_coding;TSL=2;APPRIS=A2;CCDS=CCDS58839.1;ENSP=ENSP00000418524;SWISSPROT=Q9H334;UNIPARC=UPI0000D9A189;GENE_PHENO=1;INTRON=4/20;OverlapBP=1;OverlapPC=0.00
TwoEndPlaced_34	3:71327275	insertion	ENSG00000114861	ENST00000498154	Transcript	intron_variant,non_coding_transcript_variant,feature_elongation	-	-	-	-	-	-	IMPACT=MODIFIER;STRAND=-1;VARIANT_CLASS=insertion;SYMBOL=FOXP1;SYMBOL_SOURCE=HGNC;HGNC_ID=HGNC:3823;BIOTYPE=lncRNA;TSL=3;GENE_PHENO=1;INTRON=5/5;OverlapBP=1;OverlapPC=0.00
TwoEndPlaced_34	3:71327275	insertion	ENSG00000114861	ENST00000615603	Transcript	intron_variant,feature_elongation	-	-	-	-	-	-	IMPACT=MODIFIER;STRAND=-1;VARIANT_CLASS=insertion;SYMBOL=FOXP1;SYMBOL_SOURCE=HGNC;HGNC_ID=HGNC:3823;BIOTYPE=protein_coding;CANONICAL=YES;TSL=5;APPRIS=A2;CCDS=CCDS74964.1;ENSP=ENSP00000484803;SWISSPROT=Q9H334;UNIPARC=UPI00022AEF64;GENE_PHENO=1;INTRON=4/20;OverlapBP=1;OverlapPC=0.00
TwoEndPlaced_34	3:71327275	insertion	ENSG00000285708	ENST00000647725	Transcript	intron_variant,feature_elongation	-	-	-	-	-	-	IMPACT=MODIFIER;STRAND=-1;VARIANT_CLASS=insertion;SYMBOL=AC097634.4;SYMBOL_SOURCE=Clone_based_ensembl_gene;BIOTYPE=protein_coding;CANONICAL=YES;APPRIS=P1;CCDS=CCDS2914.1;ENSP=ENSP00000497585;TREMBL=Q548T7;UNIPARC=UPI0000001041;INTRON=9/25;OverlapBP=1;OverlapPC=0.00
TwoEndPlaced_34	3:71327275	insertion	ENSG00000114861	ENST00000648321	Transcript	intron_variant,NMD_transcript_variant,feature_elongation	-	-	-	-	-	-	IMPACT=MODIFIER;STRAND=-1;VARIANT_CLASS=insertion;SYMBOL=FOXP1;SYMBOL_SOURCE=HGNC;HGNC_ID=HGNC:3823;BIOTYPE=nonsense_mediated_decay;ENSP=ENSP00000498015;TREMBL=A0A3B3IU15;UNIPARC=UPI000E6EA64C;GENE_PHENO=1;INTRON=4/19;OverlapBP=1;OverlapPC=0.00
TwoEndPlaced_34	3:71327275	insertion	ENSG00000114861	ENST00000648380	Transcript	intron_variant,feature_elongation	-	-	-	-	-	-	IMPACT=MODIFIER;STRAND=-1;VARIANT_CLASS=insertion;SYMBOL=FOXP1;SYMBOL_SOURCE=HGNC;HGNC_ID=HGNC:3823;BIOTYPE=protein_coding;APPRIS=P3;CCDS=CCDS2914.1;ENSP=ENSP00000497344;SWISSPROT=Q9H334;TREMBL=Q548T7;UNIPARC=UPI0000001041;GENE_PHENO=1;INTRON=3/19;OverlapBP=1;OverlapPC=0.00
TwoEndPlaced_34	3:71327275	insertion	ENSG00000114861	ENST00000648384	Transcript	intron_variant,NMD_transcript_variant,feature_elongation	-	-	-	-	-	-	IMPACT=MODIFIER;STRAND=-1;VARIANT_CLASS=insertion;SYMBOL=FOXP1;SYMBOL_SOURCE=HGNC;HGNC_ID=HGNC:3823;BIOTYPE=nonsense_mediated_decay;ENSP=ENSP00000497976;TREMBL=A0A3B3IU08;UNIPARC=UPI000E6E6469;GENE_PHENO=1;INTRON=4/19;OverlapBP=1;OverlapPC=0.00
TwoEndPlaced_34	3:71327275	insertion	ENSG00000114861	ENST00000648710	Transcript	intron_variant,feature_elongation	-	-	-	-	-	-	IMPACT=MODIFIER;STRAND=-1;VARIANT_CLASS=insertion;SYMBOL=FOXP1;SYMBOL_SOURCE=HGNC;HGNC_ID=HGNC:3823;BIOTYPE=protein_coding;APPRIS=A2;ENSP=ENSP00000497430;TREMBL=A0A3B3IST0;UNIPARC=UPI000387D110;GENE_PHENO=1;INTRON=1/17;OverlapBP=1;OverlapPC=0.00
TwoEndPlaced_34	3:71327275	insertion	ENSG00000114861	ENST00000648718	Transcript	intron_variant,feature_elongation	-	-	-	-	-	-	IMPACT=MODIFIER;STRAND=-1;VARIANT_CLASS=insertion;SYMBOL=FOXP1;SYMBOL_SOURCE=HGNC;HGNC_ID=HGNC:3823;BIOTYPE=protein_coding;APPRIS=A2;CCDS=CCDS58839.1;ENSP=ENSP00000496810;SWISSPROT=Q9H334;UNIPARC=UPI0000D9A189;GENE_PHENO=1;INTRON=5/21;OverlapBP=1;OverlapPC=0.00
TwoEndPlaced_34	3:71327275	insertion	ENSG00000114861	ENST00000648783	Transcript	intron_variant,feature_elongation	-	-	-	-	-	-	IMPACT=MODIFIER;STRAND=-1;FLAGS=cds_end_NF;VARIANT_CLASS=insertion;SYMBOL=FOXP1;SYMBOL_SOURCE=HGNC;HGNC_ID=HGNC:3823;BIOTYPE=protein_coding;ENSP=ENSP00000498063;TREMBL=A0A3B3ITZ4;UNIPARC=UPI000E6F2283;GENE_PHENO=1;INTRON=2/3;OverlapBP=1;OverlapPC=0.00
TwoEndPlaced_34	3:71327275	insertion	ENSG00000114861	ENST00000648895	Transcript	intron_variant,feature_elongation	-	-	-	-	-	-	IMPACT=MODIFIER;STRAND=-1;FLAGS=cds_end_NF;VARIANT_CLASS=insertion;SYMBOL=FOXP1;SYMBOL_SOURCE=HGNC;HGNC_ID=HGNC:3823;BIOTYPE=protein_coding;ENSP=ENSP00000497417;TREMBL=A0A3B3ISQ7;UNIPARC=UPI000E6E98C8;GENE_PHENO=1;INTRON=3/5;OverlapBP=1;OverlapPC=0.00
TwoEndPlaced_34	3:71327275	insertion	ENSG00000114861	ENST00000648944	Transcript	intron_variant,feature_elongation	-	-	-	-	-	-	IMPACT=MODIFIER;STRAND=-1;FLAGS=cds_end_NF;VARIANT_CLASS=insertion;SYMBOL=FOXP1;SYMBOL_SOURCE=HGNC;HGNC_ID=HGNC:3823;BIOTYPE=protein_coding;ENSP=ENSP00000497405;TREMBL=A0A3B3ISQ3;UNIPARC=UPI000E6E8EA9;GENE_PHENO=1;INTRON=2/4;OverlapBP=1;OverlapPC=0.00
TwoEndPlaced_34	3:71327275	insertion	ENSG00000114861	ENST00000649133	Transcript	intron_variant,non_coding_transcript_variant,feature_elongation	-	-	-	-	-	-	IMPACT=MODIFIER;STRAND=-1;VARIANT_CLASS=insertion;SYMBOL=FOXP1;SYMBOL_SOURCE=HGNC;HGNC_ID=HGNC:3823;BIOTYPE=lncRNA;GENE_PHENO=1;INTRON=3/3;OverlapBP=1;OverlapPC=0.00
TwoEndPlaced_34	3:71327275	insertion	ENSG00000114861	ENST00000649145	Transcript	intron_variant,non_coding_transcript_variant,feature_elongation	-	-	-	-	-	-	IMPACT=MODIFIER;STRAND=-1;VARIANT_CLASS=insertion;SYMBOL=FOXP1;SYMBOL_SOURCE=HGNC;HGNC_ID=HGNC:3823;BIOTYPE=lncRNA;GENE_PHENO=1;INTRON=2/2;OverlapBP=1;OverlapPC=0.00
TwoEndPlaced_34	3:71327275	insertion	ENSG00000114861	ENST00000649528	Transcript	intron_variant,feature_elongation	-	-	-	-	-	-	IMPACT=MODIFIER;STRAND=-1;VARIANT_CLASS=insertion;SYMBOL=FOXP1;SYMBOL_SOURCE=HGNC;HGNC_ID=HGNC:3823;BIOTYPE=protein_coding;APPRIS=P3;CCDS=CCDS2914.1;ENSP=ENSP00000497369;SWISSPROT=Q9H334;TREMBL=Q548T7;UNIPARC=UPI0000001041;GENE_PHENO=1;INTRON=4/20;OverlapBP=1;OverlapPC=0.00
TwoEndPlaced_34	3:71327275	insertion	ENSG00000114861	ENST00000649596	Transcript	intron_variant,feature_elongation	-	-	-	-	-	-	IMPACT=MODIFIER;STRAND=-1;VARIANT_CLASS=insertion;SYMBOL=FOXP1;SYMBOL_SOURCE=HGNC;HGNC_ID=HGNC:3823;BIOTYPE=protein_coding;APPRIS=A2;ENSP=ENSP00000496932;TREMBL=A0A3B3IRS5;UNIPARC=UPI0000EE2AD0;GENE_PHENO=1;INTRON=4/20;OverlapBP=1;OverlapPC=0.00
TwoEndPlaced_34	3:71327275	insertion	ENSG00000114861	ENST00000649610	Transcript	intron_variant,feature_elongation	-	-	-	-	-	-	IMPACT=MODIFIER;STRAND=-1;VARIANT_CLASS=insertion;SYMBOL=FOXP1;SYMBOL_SOURCE=HGNC;HGNC_ID=HGNC:3823;BIOTYPE=protein_coding;APPRIS=A2;ENSP=ENSP00000497693;TREMBL=A0A3B3IRS5;UNIPARC=UPI0000EE2AD0;GENE_PHENO=1;INTRON=3/20;OverlapBP=1;OverlapPC=0.00
TwoEndPlaced_34	3:71327275	insertion	ENSG00000114861	ENST00000649631	Transcript	intron_variant,feature_elongation	-	-	-	-	-	-	IMPACT=MODIFIER;STRAND=-1;VARIANT_CLASS=insertion;SYMBOL=FOXP1;SYMBOL_SOURCE=HGNC;HGNC_ID=HGNC:3823;BIOTYPE=protein_coding;APPRIS=P3;CCDS=CCDS2914.1;ENSP=ENSP00000496990;SWISSPROT=Q9H334;TREMBL=Q548T7;UNIPARC=UPI0000001041;GENE_PHENO=1;INTRON=3/19;OverlapBP=1;OverlapPC=0.00
[truncated: 57,498 more rows]

## Sheet: Supplementary Data 7 
Sequence ID	Gene name	Protein family
TwoEndPlaced_58	uncharacterized protein LOC285500 isoform X1
TwoEndPlaced_81	Krueppel-related zinc finger protein 1 isoform l
TwoEndPlaced_191	mirror-image polydactyly gene 1 protein isoform X1
[truncated: 24,297 more rows]

## Sheet: Supplementary Data 8 
Sequence ID	Pfam ID	Pfam Name	Pfam Type
[truncated: 266 more rows]

[truncated: 1 more sheets: Supplementary Data 9 ]
